# Supplementary material for: Heterogeneity of mammary lesions represent molecular differences
Source: BMC Cancer. 2006 Dec 5;6:275. doi: 10.1186/1471-2407-6-275 (PMC1762020; doi:10.1186/1471-2407-6-275)
Supplement: Additional File 1 — Cell cycle and cell death genes that are differentially expressed in MIN-Os. Lists of cell cycle and cell death genes that were differentially expressed (p < 0.01) in the MIN-Os when compared to the prelactating normal mammary gland controls. [file 1471-2407-6-275-S1.xls]

## Sheet: Sheet1
Supplemental table 1: Cell cycle and cell death genes from MIN-Os vs PLs expression differences
Cell cycle and Cell death
probe ID	FC (MINO/PL)	Gene title	Gene symbol
98067_at	17.8873	cyclin-dependent kinase inhibitor 1A (P21)	Cdkn1a
101959_r_at	1.65887	transcription factor Dp 1	Tfdp1
97906_at	1.6412	seven in absentia 2	Siah2
94448_at	-1.75669	B-cell leukemia/lymphoma 10	Bcl10
101979_at	-10.1966	growth arrest and DNA-damage-inducible 45 gamma	Gadd45g
100422_i_at	-16.416	signal transducer and activator of transcription 5A	Stat5a
Cell cycle
probe ID	FC (MINO/PL)	Gene title	Gene symbol
92644_s_at	7.59922	myeloblastosis oncogene	Myb
92639_at	6.91279	aurora kinase A	Aurka
94231_at	6.49761	cyclin D1	Ccnd1
96319_at	5.0243	cell division cycle 20 homolog (S. cerevisiae)	Cdc20
97844_at	4.47245	regulator of G-protein signaling 2	Rgs2
97527_at	4.26481	CDC28 protein kinase regulatory subunit 2	Cks2
102934_s_at	3.60043	cell division cycle 25 homolog C (S. cerevisiae)	Cdc25c
100885_at	3.16594	NIMA (never in mitosis gene a)-related expressed kinase 2	Nek2
95753_at/ 161172_f_at	3.13152	barren homolog (Drosophila)	Brrn1
92909_at	3.11472	placental growth factor	Pgf
96704_at	3.02393	stratifin	Sfn
160496_s_at	2.76955	minichromosome maintenance deficient 3 (S. cerevisiae)	Mcm3
94910_at	2.59166	nuclear distribution gene E homolog 1 (A nidulans)	Nde1
100130_at	2.46907	Jun oncogene	Jun
102821_s_at/ 101254_at	2.38549	RAN, member RAS oncogene family	Ran
93099_f_at/ 161292_f_at	2.23435	polo-like kinase 1 (Drosophila)	Plk1
102363_r_at	2.21132	Jun-B oncogene	Junb
99564_at	2.11555	ubiquitin-like, containing PHD and RING finger domains, 1	Uhrf1
99632_at	1.9976	MAD2 (mitotic arrest deficient, homolog)-like 1 (yeast)	Mad2l1
99541_at	1.98981	kinesin family member 11	Kif11
94040_at	1.86359	enhancer of rudimentary homolog (Drosophila)	Erh
101027_s_at	1.8465	pituitary tumor-transforming 1	Pttg1
160538_at	1.79193	cyclin-dependent kinase 4	Cdk4
93356_at	1.7839	minichromosome maintenance deficient 7 (S. cerevisiae)	Mcm7
99005_at	1.77874	RAD1 homolog (S. pombe)	Rad1
99799_at	1.77667	vav 1 oncogene	Vav1
94024_at	1.7559	retroviral integration site 2	Ris2
93967_at	1.73211	anaphase promoting complex subunit 11 homolog (yeast)	Anapc11
93254_at	1.72187	mitogen activated protein kinase 1	Mapk1
160699_at	1.69376	cell division cycle associated 5	Cdca5
95419_at	1.63732	H1 histone family, member 0	H1f0
93758_at	1.56431	inner centromere protein	Incenp
101969_at	1.53947	neuroblastoma, suppression of tumorigenicity 1	Nbl1
96165_at	1.53836	U2AF homology motif (UHM) kinase 1	Uhmk1
103204_r_at	1.52991	E2F transcription factor 8	E2f8
102803_at	1.51919	ligase III, DNA, ATP-dependent	Lig3
92632_at	1.4906	calmodulin 3	Calm3
95128_at	1.47489	anaphase promoting complex subunit 2	Anapc2
98979_at	1.4593	menage a trois 1	Mnat1
99563_at/ 99528_at	1.45629	spindlin	Spin
98469_at	1.38824	aurora kinase B	Aurkb
104733_at	1.35783	centrin 2	Cetn2
94412_at	1.33412	cyclin-dependent kinase 2	Cdk2
102772_at	1.31981	v-abl Abelson murine leukemia oncogene 1	Abl1
93365_s_at/ 93366_r_at	1.2953	SGT1, suppressor of G2 allele of SKP1 (S. cerevisiae)	Sugt1
93293_at	1.29045	calmodulin 2	Calm2
99635_at	-1.50908	inhibitor of growth family, member 4	Ing4
160261_i_at	-1.64645	large tumor suppressor 2	Lats2
100015_at	-1.77276	Yamaguchi sarcoma viral (v-yes) oncogene homolog 1	Yes1
102895_at	-1.82212	Nipped-B homolog (Drosophila)	Nipbl
104458_at	-1.83103	transcription factor 3	Tcf3
100951_at	-1.84014	polycystic kidney disease 2	Pkd2
92698_at	-1.86214	c-mer proto-oncogene tyrosine kinase	Mertk
103091_at	-1.9014	avian reticuloendotheliosis viral (v-rel) oncogene related B	Relb
96747_at	-1.95903	ras homolog gene family, member U	Rhou
93300_at	-2.62288	transforming growth factor, beta 2	Tgfb2
Cell death
probe ID	FC (MINO/PL)	Gene title	Gene symbol
101870_at	43.6643	immunoglobulin heavy chain 4 (serum IgG1)	Igh-4
102371_at	10.4358	nuclear receptor subfamily 4, group A, member 1	Nr4a1
102843_s_at	7.50822	immunoglobulin heavy chain 1a (serum IgG2a)	Igh-1a
95083_at/ 95082_at	5.24042	insulin-like growth factor binding protein 3	Igfbp3
97994_at	4.8041	transcription factor 7, T-cell specific	Tcf7
103015_at	4.3229	B-cell leukemia/lymphoma 6	Bcl6
93536_at	3.9679	Bcl2-associated X protein	Bax
101521_at	3.356	baculoviral IAP repeat-containing 5	Birc5
101882_s_at/ 99638_at	3.33798	procollagen, type XVIII, alpha 1	Col18a1
101583_at	2.89497	B-cell translocation gene 2, anti-proliferative	Btg2
94928_at	2.51652	tumor necrosis factor receptor superfamily, member 1b	Tnfrsf1b
102879_s_at	2.42042	Fc receptor, IgG, high affinity I	Fcgr1
98868_at/ 98869_g_at	2.37654	B-cell leukemia/lymphoma 2	Bcl2
97828_at	2.28506	Cd27 binding protein (Hindu God of destruction)	MGI:1353606
160719_at	2.19626	RIKEN cDNA A230072I16 gene	A230072I16Rik
102927_s_at	2.18016	Huntington disease gene homolog	Hdh
93104_at	2.15025	B-cell translocation gene 1, anti-proliferative	Btg1
95102_at	2.12755	scotin gene	MGI:1915044
102064_at	2.08805	caspase 1	Casp1
98433_at	2.0099	BH3 interacting domain death agonist	Bid
100611_at	1.94639	lysozyme	Lyzs
104102_at	1.72672	HtrA serine peptidase 2	Htra2
96127_at	1.56202	sphingosine phosphate lyase 1	Sgpl1
93968_at	1.45026	programmed cell death 5	Pdcd5
101481_at	1.42456	ring finger protein 34	Rnf34
160412_at	1.41917	programmed cell death 2	Pdcd2
95914_at	1.38003	death inducer-obliterator 1	Dido1
93784_at	1.35633	craniofacial development protein 1	Cfdp1
102328_at	1.33357	caspase 8	Casp8
97441_at	1.28999	apoptotic chromatin condensation inducer 1	Acin1
93299_at	-1.07152	mutS homolog 6 (E. coli)	Msh6
102599_at	-1.1501	tumor protein, translationally-controlled 1	Tpt1
103514_at	-1.46265	tumor necrosis factor receptor superfamily, member 21	Tnfrsf21
96252_at	-1.53126	programmed cell death 6 interacting protein	Pdcd6ip
96255_at	-1.79248	BCL2/adenovirus E1B 19kDa-interacting protein 3-like	Bnip3l
95883_at	-2.1428	PHD finger protein 17	Phf17
160645_at	-2.18588	baculoviral IAP repeat-containing 3	Birc3
103569_at	-2.31435	SH3-domain GRB2-like B1 (endophilin)	Sh3glb1
104461_at/ 92452_at	-2.32151	phosphatidylinositol 3-kinase, catalytic, alpha polypeptide	Pik3ca
103422_at	-3.7992	CD1d1 antigen	Cd1d1
161294_f_at/ 95286_at	-5.33661	clusterin	Clu
99994_at	-101.783	cell death-inducing DNA fragmentation factor, alpha subunit-like effector A	Cidea
97519_at	-111.486	secreted phosphoprotein 1	Spp1
