# Supplementary material for: Heterogeneity of mammary lesions represent molecular differences
Source: BMC Cancer. 2006 Dec 5;6:275. doi: 10.1186/1471-2407-6-275 (PMC1762020; doi:10.1186/1471-2407-6-275)
Supplement: Additional File 2 — Lists of tumors vs MIN-Os expression difference from each MIN-O line. Expression profiles from tumors and MIN-Os from each MIN-O line were compared and significant differences were identified (p < 0.01). [file 1471-2407-6-275-S2.xls]

## Sheet: 4w_4_tumor_vs_MINO
Supplemental table 2: tumors vs. MIN-Os by each MIN-O line
A) 4w-4 MIN-O line
	Probe Set ID	Gene Title	Gene Symbol	p-value	FC	Chromosomal Location
					(tumor/MIN-O)
Down-regulated in tumors
	100376_f_at	similar to immunoglobulin heavy chain	LOC432710	0.00333867	-7.28109	12 F2
	101129_at	ribosomal protein L5	Rpl5	0.000532545	-1.0455	5 F|5 58.5 cM
	101331_f_at	immunoglobulin kappa chain variable 19 (V19)-14 /// immunoglobulin light chain variable region /// similar to kappa-tnp V-J	Igk-V19-14 /// 8-30 /// LOC434044	0.00528597	-8.59478	6 C1
	101912_at	RIKEN cDNA 1100001G20 gene	1100001G20Rik	0.0032786	-2.08045	11 C
	102076_at	Immunoglobulin light chain V region	---	0.00131057	-8.10782	6 C1
	102156_f_at	immunoglobulin kappa chain, constant region /// immunoglobulin kappa chain variable 21 (V21) /// immunoglobulin kappa chain variable 28 (V28) /// similar to anti-glycoprotein-B of human Cytomegalovirus immunoglobulin Vl chain /// immunoglobulin kappa chain variable 8 (V8) /// similar to anti-PRSV coat protein monoclonal antibody PRSV-L 3-8 immunoglobulin light chain variable region	Igk-C /// Igk-V21 /// Igk-V28 /// LOC243469 /// Igk-V8 /// LOC545854	0.00233934	-6.6026	6 C|6 30.0 cM /// 6 30.0 cM /// 6 C1|6 30.0 cM /// 6 C1
	103065_at	solute carrier family 20, member 1	Slc20a1	7.04481e-05	-1.35274	2 F1|2 73.0 cM
	103638_at	formin binding protein 1	Fnbp1	0.00653866	-1.74017	2 B
	161522_i_at	cystatin C	Cst3	0.000770781	-2.10934	2 G3|2 84.0 cM
	92198_s_at	decay accelerating factor 1 /// decay accelerating factor 2	Daf1 /// Daf2	0.00153658	-3.68581	1 E4|1 67.6 cM
	92224_at	C-type lectin domain family 3, member b	Clec3b	0.00495689	-4.77277	9 F1-F3|9 71.0 cM
	92470_f_at	similar to Ig heavy chain V region 102 precursor	LOC546230	0.00150422	-6.76641	---
	93086_at	immunoglobulin kappa chain, constant region /// immunoglobulin kappa chain variable 28 (V28) /// similar to anti-glycoprotein-B of human Cytomegalovirus immunoglobulin Vl chain /// similar to anti-PRSV coat protein monoclonal antibody PRSV-L 3-8 immunoglobulin light chain variable region	Igk-C /// Igk-V28 /// LOC243469 /// LOC545854	0.00435584	-4.92599	6 C|6 30.0 cM /// 6 C1|6 30.0 cM /// 6 C1
	93534_at	decorin	Dcn	0.00326921	-2.27196	10 C3|10 55.0 cM
	93904_f_at	similar to Ig H-chain (VDJ-region) precursor	LOC238418	0.00175334	-6.85581	12 F1
	94056_at	stearoyl-Coenzyme A desaturase 1	Scd1	0.00587966	-3.51176	19 C3|19 43.0 cM
	94725_f_at	similar to immunoglobulin light chain variable region	LOC434033	0.00243623	-8.33229	6 C1
	96971_f_at	gene model 194, (NCBI) /// gene model 460, (NCBI) /// gene model 1068, (NCBI) /// gene model 1069, (NCBI) /// gene model 1418, (NCBI) /// immunoglobulin light chain variable region	Gm194 /// Gm460 /// Gm1068 /// Gm1069 /// Gm1418 /// ad4	0.00215057	-6.51451	6 C1
	96972_f_at	gene model 1077, (NCBI)	Gm1077	0.0054485	-6.87116	6 C1
	97360_at	chemokine-like factor super family 3	Cklfsf3	0.00043141	-1.28211	8 D3
	97563_f_at	similar to Ig H-chain	LOC211331	0.00341872	-8.32478	12 F2
	97566_f_at	gene model 192, (NCBI)	Gm192	0.00235704	-8.17999	6 C1
	97567_f_at	gene model 1419, (NCBI)	Gm1419	0.00219549	-6.59607	---
	97574_f_at	immunoglobulin heavy chain complex /// expressed sequence AI324046 /// Unknown (protein for MGC:60843) /// Ig mu chain V region AC38 205.12	Igh /// AI324046 /// MGC60843 /// IghmAC38.205.12	0.00155458	-13.1944	12 F1|12 58.0 cM /// 12 F1 /// 12 F2
	98283_at	5'-3' exoribonuclease 1	Xrn1	0.00106651	-1.49026	9 E4
	99937_at	mesenchyme homeobox 2	Meox2	0.0041588	-2.1709	12 A3|12 20.0 cM
Up-regulated in tumors
	100605_at	tropomyosin 2, beta	Tpm2	0.00443857	1.54273	4 B1
	101009_at	keratin complex 2, basic, gene 8	Krt2-8	0.00458099	1.58372	15 F3|15 58.86 cM
	101632_at	tumor necrosis factor receptor superfamily, member 11a	Tnfrsf11a	0.00990338	1.22534	1 E2.1
	102314_at	solute carrier family 2 (facilitated glucose transporter), member 4	Slc2a4	0.00366629	2.04486	11 C-E1|11 40.0 cM
	102787_at	G protein-coupled receptor 56	Gpr56	0.00321331	1.37377	8 C5|8 45.0 cM
	102887_at	tumor necrosis factor receptor superfamily, member 11b (osteoprotegerin)	Tnfrsf11b	0.00270003	1.65237	15 D1
	103067_at	v-ral simian leukemia viral oncogene homolog A (ras related)	Rala	0.000936557	1.3159	13 A3.1|13 10.0 cM
	103630_at	leucyl-tRNA synthetase	Lars	0.000584975	1.23191	18 E
	103813_at	Sh3 domain YSC-like 1	Sh3yl1	0.00304786	1.13144	12 A2
	104255_at	formin-family protein FHOS2	FHOS2	0.00259362	2.33703	18 A2
	160335_at	glutamate-cysteine ligase , modifier subunit	Gclm	0.00644697	1.27834	3 H1-3|3 53.5 cM
	160659_at	---	---	0.000344774	1.18339	---
	160826_at	neutral sphingomyelinase (N-SMase) activation associated factor	Nsmaf	0.00806278	1.37369	---
	160912_i_at	protein inhibitor of activated STAT 2	Pias2	0.00228775	1.1124	18 E3
	93100_at	actin, alpha 2, smooth muscle, aorta	Acta2	0.00117563	3.02088	19 C3
	93102_f_at	actin, gamma 2, smooth muscle, enteric	Actg2	0.00268581	3.69505	6 C3|6 34.95 cM
	94411_at	cyclin-dependent kinase 2	Cdk2	0.00838067	1.12598	10 D3
	97990_at	myosin, heavy polypeptide 11, smooth muscle	Myh11	0.00572442	4.07224	16 A1|16 5.0 cM
	98019_at	transforming growth factor beta 1 induced transcript 1	Tgfb1i1	0.00299878	1.83197	7 F1-F3
	98112_r_at	leucine aminopeptidase 3	Lap3	0.00396832	1.77211	5 B3|5 67.0 cM
B) 4w-11 MIN-O line
	Probe Set ID	Gene Title	Gene Symbol	p-value	FC	Chromosomal Location
					(tumor/MIN-O)
Down-regulated in tumors
	96713_at	3'-phosphoadenosine 5'-phosphosulfate synthase 2	Papss2	0.000822355	-1.48085	19 C1|19 32.0 cM
	98859_at	acid phosphatase 5, tartrate resistant	Acp5	0.00194596	-1.87554	9 A3|9 6.0 cM
	93100_at	actin, alpha 2, smooth muscle, aorta	Acta2	0.00073594	-12.0062	19 C3
	103574_at	actin-binding LIM protein 1	Ablim1	0.00624224	-2.03458	19 D2|19 53.0 cM
	98976_at	ADAM-like, decysin 1	Adamdec1	0.00272048	-6.24474	14 D1
	99104_at	adiponectin, C1Q and collagen domain containing	Adipoq	0.00110726	-54.0894	---
	102327_at	amine oxidase, copper containing 3	Aoc3	0.00105646	-6.40018	11 B2-B5
	94954_at	anaphase promoting complex subunit 4	Anapc4	0.00445889	-3.28354	5 C1|5 31.0 cM
	103556_at	Angiopoietin-like 2 (Angptl2), mRNA	Angptl2	0.000369231	-4.73826	2 B
	98398_s_at	apolipoprotein B editing complex 1	Apobec1	0.00218057	-2.78267	6 F2|6 54.5 cM
	103689_at	ATP-binding cassette, sub-family C (CFTR/MRP), member 3	Abcc3	0.00340058	-1.31907	11 D
	92668_at	Bruton agammaglobulinemia tyrosine kinase	Btk	0.000532655	-1.18648	X E3|X 51.0 cM
	99942_s_at	calponin 1	Cnn1	0.00302179	-7.90187	9 A2-A4
	160375_at	carbonic anhydrase 3	Car3	0.00288546	-56.5395	3 A2|3 11.7 cM
	101538_i_at/ 101539_f_at	carboxylesterase 3*	Ces3	0.000168901	-8.56232	8 C5
	95375_r_at	cartilage intermediate layer protein 2	Cilp2	0.000497089	-1.44514	8 B3.3
	93810_at	cathepsin D	Ctsd	0.00126963	-1.29921	7 F5
	160280_at	caveolin, caveolae protein 1	Cav1	0.00199567	-1.25575	6 A2
	98447_at	CCAAT/enhancer binding protein (C/EBP), alpha	Cebpa	0.000652925	-1.79733	7 B1|7 12.0 cM
	98980_at	CD37 antigen	Cd37	0.00865444	-1.23171	7 B3|7 23.0 cM
	103089_at	CD48 antigen	Cd48	0.00228429	-2.13843	1 H3|1 93.3 cM
	98432_at	cDNA sequence X99384	X99384	0.00067499	-1.61129	10 B4
	92365_at	c-fos induced growth factor	Figf	0.00262722	-1.21865	X F5|X 70.0 cM
	96055_at	cholecystokinin	Cck	0.000774544	-15.2735	9 F4|9 71.0 cM
	95415_f_at	complement component 1, r subcomponent	C1r	0.00507026	-1.33916	6 F2
	102397_at	core-binding factor, runt domain, alpha subunit 2, translocated to, 3 homolog (human)	Cbfa2t3h	0.00876252	-1.18245	---
	97504_at	cyclin D2	Ccnd2	0.00134599	-1.74693	6 F3|6 61.1 cM
	96346_at	cysteine dioxygenase 1, cytosolic	Cdo1	0.00306752	-19.001	18 C|18 23.0 cM
	100300_at	cytochrome b-245, beta polypeptide	Cybb	4.86373e-05	-2.58152	X A1.1
	98020_at	developmentally regulated GTP binding protein 1	Drg1	0.0012617	-1.89782	11 A1
	103644_at	Dipeptidase 1 (renal), mRNA (cDNA clone MGC:6318 IMAGE:2812088)	Dpep1	0.00558859	-5.4324	---
	98013_at	DNA segment, Chr 15, ERATO Doi 621, expressed	D15Ertd621e	0.00299607	-2.36849	15 D1|15 33.2 cM
	160774_at	ectonucleoside triphosphate diphosphohydrolase 1	Entpd1	0.000831487	-1.83207	19 C3|19 35.5 cM
	100134_at	endoglin	Eng	0.00143712	-2.37671	2 B|2 21.4 cM
	93090_at	fibroblast growth factor receptor 2	Fgfr2	0.00108641	-1.87465	7 F3|7 63.0 cM
	102787_at	G protein-coupled receptor 56	Gpr56	0.000718917	-1.69475	8 C5|8 45.0 cM
	97531_at	G0/G1 switch gene 2	G0s2	0.00282765	-2.39999	1 H6
	102968_at	gamma-glutamyltransferase-like activity 1	Ggtla1	0.00068876	-2.16423	10 C1
	161995_r_at	glutamate oxaloacetate transaminase 2, mitochondrial	Got2	0.00467377	-1.05926	8 D1|8 46.0 cM
	93743_at	heat shock factor binding protein 1	Hsbp1	0.00778337	-1.09978	8 E1
	98034_at	histocompatibility 2, class II, locus Mb1	H2-DMb1	0.0057745	-2.68426	17 B1|17 18.58 cM
	98035_g_at	histocompatibility 2, class II, locus Mb2	H2-DMb2	0.00555796	-2.7595	17 B1|17 18.57 cM
	101300_at	histocompatibility 2, M region locus 2	H2-M2	0.00625309	-1.07624	17 B1|17 20.43 cM
	98472_at	histocompatibility 2, T region locus 23	H2-T23	0.00246939	-1.77333	17 B1|17 19.73 cM
	97867_at	hydroxysteroid 11-beta dehydrogenase 1	Hsd11b1	0.0015103	-6.5671	1 H6
	93584_at	immunoglobulin heavy chain 6 (heavy chain of IgM) /// Unknown (protein for MGC:60843)	Igh-6 /// MGC60843	0.00256523	-3.4272	12 F1-2|12 58.0 cM /// 12 F2
	99010_at	immunoglobulin superfamily containing leucine-rich repeat	Islr	0.00362161	-3.17408	9 B
	104308_at	integrin alpha X	Itgax	0.00263083	-2.03769	7 F3
	98003_at	leukocyte immunoglobulin-like receptor, subfamily B (with TM and ITIM domains), member 3	Lilrb3	0.00357168	-48.3951	7 A1|7 1.0 cM
	95611_at	lipoprotein lipase	Lpl	0.00472387	-13.6011	8 B3.3|8 33.0 cM
	100611_at/ 101753_s_at	lysozyme*	Lyzs	0.00448756	-2.70939	10 D2|10 66.0 cM
	97322_at	membrane-spanning 4-domains, subfamily A, member 6B	Ms4a6b	0.000704389	-1.13598	19 B
	160637_at	molybdenum cofactor synthesis 2	Mocs2	0.000773463	-1.59327	13 D2.3
	102202_s_at	Mpv17 transgene, kidney disease mutant	Mpv17	9.46645e-05	-1.2027	5 B1
	96354_at	muscleblind-like 1 (Drosophila)	Mbnl1	0.00397297	-1.50289	---
	97990_at	myosin, heavy polypeptide 11, smooth muscle	Myh11	0.00293774	-3.06618	16 A1|16 5.0 cM
	96939_at	myosin, light polypeptide 9, regulatory	Myl9	0.000838852	-7.59193	2 H1
	93482_at	myosin, light polypeptide kinase	Mylk	0.00164984	-20.5009	16 B3
	92773_at	neuropilin 1	Nrp1	0.00494295	-2.2722	8 E|8 73.0 cM
	100120_at	nidogen 1	Nid1	0.00166876	-3.0589	13 A1|13 7.0 cM
	101342_at	Notch gene homolog 2 (Drosophila)	Notch2	0.0159315	-1.04064	3 F2.2|3 45.6 cM
	104381_at	nuclear receptor subfamily 1, group H, member 3	Nr1h3	0.00471631	-2.14791	2 E1|2 40.4 cM
	96879_at	oxoglutarate dehydrogenase (lipoamide)	Ogdh	0.00324577	-1.3556	11 A1
	95486_at	phosphatidylserine receptor	Ptdsr	0.00373185	-4.36999	11 E2|11 75.0 cM
	104469_at	podoplanin	Pdpn	0.00107498	-3.58799	4 E1
	160352_at	poly(rC) binding protein 4	Pcbp4	0.00159785	-5.36855	9 F1-F2
	95121_at	polymerase (DNA-directed), epsilon 4 (p12 subunit)	Pole4	0.00812329	-1.04156	6 D1
	92691_at	protein phosphatase 2 (formerly 2A), regulatory subunit B (PR 52), beta isoform	Ppp2r2b	0.00326698	-1.12816	18 B3
	101048_at/ 101298_g_at	protein tyrosine phosphatase, receptor type, C*	Ptprc	0.000875861	-2.68084	1 E4|1 74.0 cM
	103032_at	protein-tyrosine sulfotransferase 1	Tpst1	0.00877116	-2.35049	5 F-G1
	93319_at	RAS p21 protein activator 3	Rasa3	0.00261758	-2.07822	8 A1.1
	102366_at	resistin	Retn	0.00223238	-21.0667	8 A1|8 0.37 cM
	103366_at	Rho GTPase activating protein 9	Arhgap9	0.0011687	-1.19655	10 D3
	96687_f_at	RIKEN cDNA 2010100O12 gene	2010100O12Rik	0.00278513	-1.6469	2 H1
	96211_at	RIKEN cDNA 2310004I03 gene	2310004I03Rik	0.00623694	-1.65316	---
	98941_r_at	RIKEN cDNA 2310032D16 gene	2310032D16Rik	0.0120361	-1.06918	2 F3
	104118_at	RIKEN cDNA 2810037C14 gene	2810037C14Rik	0.00234899	-1.88343	5 A3
	95152_g_at	RIKEN cDNA 2810052M02 gene	2810052M02Rik	0.00192212	-1.25877	3 F2
	160291_at	Sec61 alpha 1 subunit (S. cerevisiae)	Sec61a1	0.00342189	-8.58312	6 D1
	95387_f_at	Semaphorin C	Sema4b	0.00927326	-1.06627	---
	98905_at	septin 7	Sept7	0.00451171	-1.13722	9 A4
	95731_at	sestrin 1	Sesn1	0.00310956	-2.23455	10 B2|10 25.0 cM
	93568_i_at	similar to hypothetical protein LOC67055 /// similar to hypothetical protein LOC67055 /// RIKEN cDNA B930046C15 gene /// hypothetical protein LOC545001 /// hypothetical protein LOC545005 /// hypothetical protein LOC545007 /// similar to hypothetical protein LOC67055 /// RIKEN cDNA 2610042L04 gene /// similar to hypothetical protein LOC67055 /// hypothetical protein LOC554327	LOC544991 /// LOC544997 /// B930046C15Rik /// LOC545001 /// LOC545005 /// LOC545007 /// LOC545008 /// 2610042L04Rik /// LOC545017 /// LOC554327	3.98813e-05	-6.80677	14 A1
	93569_f_at	similar to hypothetical protein LOC67055 /// similar to hypothetical protein LOC67055 /// similar to hypothetical protein LOC67055 /// RIKEN cDNA B930046C15 gene /// hypothetical protein LOC545001 /// hypothetical protein LOC545005 /// hypothetical protein LOC545007 /// similar to hypothetical protein LOC67055 /// RIKEN cDNA 2610042L04 gene /// similar to hypothetical protein LOC67055 /// hypothe…	LOC544986 /// LOC544991 /// LOC544997 /// B930046C15Rik /// LOC545001 /// LOC545005 /// LOC545007 /// LOC545008 /// 2610042L04Rik /// LOC545017 /// LOC554327	0.0113698	-2.25238	14 A1
	101684_r_at	simple repeat sequence-containing transcript	Srst	0.00343434	-1.31856	---
	95625_at	solute carrier family 6 (neurotransmitter transporter, creatine), member 8	Slc6a8	0.00347929	-1.71269	X A7.3|X 29.5 cM
	100582_at	sorting nexin 17	Snx17	0.00587733	-1.20455	5 B1
	96926_at	SPARC related modular calcium binding 2	Smoc2	0.000447925	-4.50546	17 10.0 cM
	100099_at	sphingomyelin phosphodiesterase 1, acid lysosomal	Smpd1	0.000517309	-1.43445	7 E3|7 51.0 cM
	96886_at	stabilin 1	Stab1	0.00356864	-2.47254	14 B
	101031_at	surfeit gene 1	Surf1	0.000386609	-1.15888	2 A3|2 15.5 cM
	160547_s_at	thioredoxin interacting protein	Txnip	0.000373901	-5.97212	3 47.1 cM
	161284_r_at	Thioredoxin reductase 3 (Txnrd3), mRNA	Txnrd3	0.00220934	-1.28419	6 D1
	103761_at	transcription factor CP2-like 1	Tcfcp2l1	0.00422238	-7.44361	1 E2
	93541_at	transgelin	Tagln	0.0035194	-8.07223	9 A5.2|9 27.0 cM
	93652_i_at	vesicle-associated membrane protein 1	Vamp1	0.00295893	-3.61442	6 F3|6 56.0 cM
Up-regulated in tumors
	97928_at	---	---	0.00183592	1.2451	---
	94815_at	2,3-bisphosphoglycerate mutase	Bpgm	0.00326895	1.51906	6 B1
	93251_at	4-nitrophenylphosphatase domain and non-neuronal SNAP25-like protein homolog 1 (C. elegans)	Nipsnap1	0.000833786	1.82686	11 A1
	160082_s_at	ADP-ribosylation factor 4	Arf4	0.000104164	1.25878	14 A3|14 8.5 cM
	93038_f_at/ 161703_f_at	annexin A1*	Anxa1	0.000417127	1.27015	19 B|19 18.0 cM
	160609_at	ATPase, Cu++ transporting, alpha polypeptide	Atp7a	0.00642709	1.52287	X D|X 44.0 cM
	98469_at	aurora kinase B	Aurkb	0.00509277	1.34256	11 B3|11 40.0 cM
	103515_at	calcium activated nucleotidase 1	Cant1	0.0050282	1.35879	11 E2|11 75.0 cM
	96907_at	calcium homeostasis endoplasmic reticulum protein	Cherp	0.00236121	1.29695	8 B3.3|8 34.5 cM
	97262_at	casein kinase 1, delta	Csnk1d	0.00157374	1.39938	11 E2
	103441_at	casein kinase II, alpha 1 polypeptide	Csnk2a1	0.0027312	1.30453	2 G3
	92925_at	CCAAT/enhancer binding protein (C/EBP), beta	Cebpb	0.00341243	1.52411	2 H3|2 95.5 cM
	100148_at	CCCTC-binding factor	Ctcf	0.000749298	1.2085	8 D3
	104023_at	Cd300D antigen /// CD300A antigen	Cd300d /// Cd300a	0.00326945	1.69812	11 E2|11 78.0 cM
	94084_at	cell division cycle 26	Cdc26	0.00137188	1.20343	4 B3
	101145_at	centrosomal protein 2	Cep2	0.00109794	1.28348	2 H1
	95575_r_at	CGG triplet repeat binding protein 1, mRNA (cDNA clone IMAGE:5037053)	Cggbp1	0.00115645	1.24192	16 C1.3
	104626_at	chemokine-like factor super family 8	Cklfsf8	0.000880986	1.32236	9 F3
	95527_at	chromatin assembly factor 1, subunit A (p150)	Chaf1a	0.00160737	2.04985	17 D
	102833_at	chromobox homolog 2 (Drosophila Pc class)	Cbx2	0.00375959	1.77196	11 E2|11 75.0 cM
	161458_at	coagulation factor VII	F7	0.00554953	1.22574	8 A1.1|8 7.0 cM
	94992_at	coatomer protein complex, subunit beta 1	Copb1	0.00199369	1.36264	7 F1|7 53.3 cM
	98505_i_at	coproporphyrinogen oxidase	Cpox	0.00360031	1.43376	---
	104584_f_at	crumbs homolog 3 (Drosophila)	Crb3	0.00306461	1.25465	17 D
	94420_f_at	cryptochrome 1 (photolyase-like)	Cry1	0.00100039	1.9167	10 C|10 46.0 cM
	98131_at	crystallin, zeta	Cryz	0.00610737	1.55257	3 H4
	94412_at	cyclin-dependent kinase 2	Cdk2	0.000461821	1.30466	10 D3
	160696_at	cytotoxic granule-associated RNA binding protein 1	Tia1	0.00015244	1.42391	6 D2
	96717_at	DEAD (Asp-Glu-Ala-Asp) box polypeptide 47	Ddx47	0.00317821	1.18224	6 G1
	93964_s_at	DEAD (Asp-Glu-Ala-Asp) box polypeptide 6	Ddx6	0.000928698	1.72135	9 B|9 26.0 cM
	96678_at	dehydrogenase/reductase (SDR family) member 4	Dhrs4	0.00607176	1.32414	14 C2|14 28.0 cM
	160490_at	differentially expressed in FDCP 8	Def8	0.000715549	1.24842	8 E2|8 67.0 cM
	100495_at	dishevelled 2, dsh homolog (Drosophila)	Dvl2	0.00474252	1.17752	11 B3|11 36.5 cM
	160597_at	DNA segment, Chr 1, ERATO Doi 622, expressed	D1Ertd622e	0.00317054	1.67479	1 D|1 60.2 cM
	160125_at	DNA segment, Chr 11, ERATO Doi 497, expressed	D11Ertd497e	0.0029706	1.46334	11 B1.3|11 28.5 cM
	103768_at	DNA segment, Chr 19, ERATO Doi 678, expressed	D19Ertd678e	0.00321729	1.50832	19 B
	92383_at	dual-specificity tyrosine-(Y)-phosphorylation regulated kinase 1a	Dyrk1a	0.00323757	1.28718	16 C4|16 68.3 cM
	93058_at	eukaryotic translation initiation factor 1A	Eif1a	0.000157294	1.28266	18 C
	104434_at	expressed sequence AA407659	AA407659	0.00484764	1.34914	5 F
	103751_at	expressed sequence AA409316	AA409316	0.00282694	1.87191	15 D3
	97518_at	farnesyl diphosphate farnesyl transferase 1	Fdft1	0.000469614	1.46875	14 D1|14 3.0 cM
	160764_at	F-box and WD-40 domain protein 11	Fbxw11	0.00218626	1.24518	11 A4
	97949_at	fibrinogen-like protein 2	Fgl2	0.00434252	1.46946	5 A3|5 7.0 cM
	95084_f_at	glyoxylate reductase/hydroxypyruvate reductase	Grhpr	0.00383052	1.61893	4 B2
	93951_at	golgi autoantigen, golgin subfamily a, 3	Golga3	0.0028222	1.12973	5 F|5 62.0 cM
	94814_at	guanine nucleotide binding protein, alpha inhibiting 3	Gnai3	0.00193167	1.30536	3 F3|3 48.8 cM
	101523_at	heterogeneous nuclear ribonucleoprotein A3 /// similar to Hnrpa3 protein	Hnrpa3 /// LOC547321	0.00220666	1.51414	2 A7.2
	102087_at	homeo box A3	Hoxa3	0.00411698	1.60881	6 B3|6 26.3 cM
	104644_at	kinesin family member 4	Kif4	0.00269891	2.26298	X C3|X 39.5 cM
	99452_at	liver-specific bHLH-Zip transcription factor	MGI:1927471	0.00379375	1.63983	7 A3
	98429_at	lysophospholipase 2	Lypla2	0.00228486	1.28014	4 D3
	99632_at	MAD2 (mitotic arrest deficient, homolog)-like 1 (yeast)	Mad2l1	0.0076246	1.46822	6 C1|6 30.3 cM
	92543_at	mitogen activated protein kinase kinase 2	Map2k2	0.00150693	1.13471	10 C1|10 43.0 cM
	96633_s_at/ 96632_at	mortality factor 4 like 2*	Morf4l2	0.00216788	1.48355	X F1
	95726_at	myeloid leukemia factor 2	Mlf2	0.00313992	1.21147	6 F2
	103228_at	myotubularin related protein 7	Mtmr7	0.00186299	2.01551	8 B1.2
	98631_g_at	NAD(P) dependent steroid dehydrogenase-like	Nsdhl	0.00109764	1.54616	X A7.2|X 28.87 cM
	95016_at	neuropilin 1	Nrp1	0.000580745	1.19297	8 E|8 73.0 cM
	100894_at	origin recognition complex, subunit 5-like (S. cerevisiae)	Orc5l	0.00194459	1.37205	5 A3
	104610_at	peroxisome proliferative activated receptor, gamma, coactivator-related 1	Pprc1	0.00169497	1.68463	19 C3
	92304_at	phosphatidylinositol glycan, class A	Piga	0.00175089	1.51937	X F3-F4|X 70.0 cM
	100594_at	phosphatidylinositol glycan, class Q	Pigq	0.00366682	1.3502	17 B
	101949_at	phosphomannomutase 2	Pmm2	0.00809377	1.08711	16 A1
	98996_at	polo-like kinase 4 (Drosophila)	Plk4	0.00379023	1.93451	3 B
	92867_at	polyhomeotic-like 2 (Drosophila)	Phc2	0.00252146	1.59213	4 D2.2|4 61.0 cM
	97315_at	polymerase (RNA) II (DNA directed) polypeptide D	Polr2d	0.00303756	1.36128	18 B2
	93471_at	PREDICTED: similar to sodium bicarbonate cotransporter 2b [Mus musculus], mRNA sequence	Slc4a7	0.00264592	1.68752	14 A1
	101882_s_at	procollagen, type XVIII, alpha 1	Col18a1	0.00116074	1.93154	10 41.3 cM
	101196_at	proprotein convertase subtilisin/kexin type 6	Pcsk6	0.00312257	1.69545	7 C|7 28.5 cM
	103350_at	proteasome (prosome, macropain) 26S subunit, non-ATPase, 7	Psmd7	0.000775132	1.40296	8 D3|8 53.5 cM
	160864_at	rhotekin	Rtkn	0.00359465	1.33231	6 C3|6 34.81 cM
	96093_at	RIKEN cDNA 0610007P14 gene	0610007P14Rik	0.00102862	1.28476	12 D2
	94233_at	RIKEN cDNA 1110038F14 gene	1110038F14Rik	0.00258464	1.55626	15 E1
	161444_f_at	RIKEN cDNA 1110055N21 gene	1110055N21Rik	0.000529921	1.14959	19 A
	96121_at	RIKEN cDNA 1110055N21 gene	1110055N21Rik	0.00109689	1.33574	19 A
	98049_at	RIKEN cDNA 1300018I05 gene	1300018I05Rik	0.00264736	1.37557	17 A3.3
	96686_i_at	RIKEN cDNA 2010100O12 gene	2010100O12Rik	0.00214585	2.64305	2 H1
	92622_at	RIKEN cDNA 2210013K02 gene	2210013K02Rik	0.0035226	1.33652	7 F4
	99157_at	RIKEN cDNA 2310004N24 gene	2310004N24Rik	0.00150392	1.81685	11 E2
	160716_at	RIKEN cDNA 2410018C17 gene	2410018C17Rik	7.31808e-05	1.46983	5 B1
	97252_at	RIKEN cDNA 2610012O22 gene	2610012O22Rik	0.00474783	1.20425	4 D3
	96640_at	RIKEN cDNA 3110001A13 gene	3110001A13Rik	0.000593145	1.32241	2 A1
	94476_at	RIKEN cDNA 4930553M18 gene	4930553M18Rik	0.0134605	1.25264	9 A3
	161030_at	scleraxis	Scx	0.00651522	1.77703	15 D3|15 43.3 cM
	95665_at	SEC14-like 1 (S. cerevisiae)	Sec14l1	4.38214e-05	1.78282	11 E2
	160275_at	selenoprotein X 1	Sepx1	0.0102973	1.59023	17 A3.3|17 10.0 cM
	97206_at	serine protease inhibitor, Kunitz type 1	Spint1	0.00230619	1.39138	2 E5
	93272_at	serine/threonine kinase 16	Stk16	0.00657205	1.11127	1 C4
	101061_at	signal sequence receptor, beta	Ssr2	0.00804771	1.37272	3 F1
	103065_at	solute carrier family 20, member 1	Slc20a1	0.00207574	2.61295	2 F1|2 73.0 cM
	160320_at	sorbin and SH3 domain containing 1	Sorbs1	0.00225988	1.25826	19 C3|19 36.5 cM
	160196_at	stromal membrane-associated protein 1	Smap1	0.0022966	1.36028	1 A5
	161077_f_at	SWI/SNF related, matrix associated, actin dependent regulator of chromatin, subfamily d, member 2	Smarcd2	0.00297756	1.34024	11 E1
	160635_at	syntaxin 18	Stx18	0.00811989	1.42638	5 B3
	93327_at	Tax1 (human T-cell leukemia virus type I) binding protein 3	Tax1bp3	0.00333924	1.47972	11 B4
	100005_at	Tnf receptor associated factor 4	Traf4	0.00302066	1.69787	11 B5-C
	101958_f_at	transcription factor Dp 1	Tfdp1	0.00113237	1.53688	8 A1-A3
	98019_at	transforming growth factor beta 1 induced transcript 1	Tgfb1i1	0.00145135	1.40231	7 F1-F3
	98937_at	transforming growth factor beta regulated gene 1	Tbrg1	0.00366772	1.74149	9 A4
	93819_at	transmembrane emp24 domain trafficking protein 2	Tmed2	0.0025487	1.23092	5 G1.1
	93336_at	transmembrane emp24-like trafficking protein 10 (yeast)	Tmed10	0.00122558	1.29304	12 D1
	99084_s_at	ubiquitin specific peptidase 3	Usp3	0.00120114	1.38348	9 C
	94274_at	ubiquitin-conjugating enzyme E2S	Ube2s	0.00542349	1.56308	7 A1
	101982_at	vasodilator-stimulated phosphoprotein	Vasp	0.000825438	1.38722	7 A2
	96535_at	zinc finger protein 499	Zfp499	0.00263858	1.59032	7 A1
	92990_at	zinc finger protein 93	Zfp93	0.00149894	1.95366	7 A3|7 5.25 cM
	103643_at	zinc finger, DHHC domain containing 16	Zdhhc16	0.00511562	1.3985	19 D1
	94430_at	zinc finger, SWIM domain containing 1	Zswim1	0.00231042	1.54884	2 H3
C) 8w-B MIN-O line
	Probe Set ID	Gene Title	Gene Symbol	p-value	FC	Chromosomal Location
					(tumor/MIN-O)
Down-regulated in tumors
	100888_at	sortilin-related receptor, LDLR class A repeats-containing	Sorl1	0.00951954	-1.13124	---
	101861_at	sarcoglycan, epsilon	Sgce	0.00259505	-1.59375	6 A1|6 1.0 cM
	102016_at	cell death-inducing DFFA-like effector c	Cidec	0.0034143	-4.23317	6 E3
	102366_at	resistin	Retn	0.00111527	-10.245	8 A1|8 0.37 cM
	102373_at	glutamyl aminopeptidase	Enpep	0.00157359	-2.96245	3 G3|3 65.2 cM
	102763_at	plasma membrane associated protein, S3-12	MGI:1929709	0.00240641	-6.9966	17 D
	102877_at	granzyme B	Gzmb	0.00482536	-1.15547	14 D3|14 20.5 cM
	103593_at	natriuretic peptide precursor type A	Nppa	0.0043644	-1.16206	4 E2
	103628_at	lymphoid enhancer binding factor 1	Lef1	0.0130634	-1.07719	3 G3|3 61.6 cM
	103904_at	insulin-like growth factor binding protein 6	Igfbp6	0.00542751	-2.24443	15 F3
	104602_at	Wiskott-Aldrich syndrome protein interacting protein	Waspip	0.00183405	-1.50707	2 C3|2 43.0 cM
	160306_at	thyroid hormone responsive SPOT14 homolog (Rattus)	Thrsp	0.00263071	-4.06804	7 E3
	160350_at	glutathione transferase zeta 1 (maleylacetoacetate isomerase)	Gstz1	0.0027776	-1.72729	12 E
	160694_at	interferon gamma receptor 2	Ifngr2	0.00336454	-1.22966	16 C3.3|16 63.3 cM
	161431_i_at	expressed sequence C80913	C80913	0.000388777	-1.08773	7 B2
	92365_at	c-fos induced growth factor	Figf	0.00142941	-1.38707	X F5|X 70.0 cM
	92441_at	fibroblast activation protein	Fap	0.00230814	-2.35496	2 C1.3|2 36.0 cM
	92538_at	adrenergic receptor, beta 3	Adrb3	0.00241921	-1.31813	8 A2-A4|8 10.0 cM
	92592_at	glycerol-3-phosphate dehydrogenase 1 (soluble)	Gpd1	0.00331782	-1.58256	15 56.8 cM
	92833_at	histidine ammonia lyase	Hal	0.00424872	-2.69067	10 C2-D1|10 51.0 cM
	93543_f_at	glutathione S-transferase, mu 1	Gstm1	0.00184301	-1.94996	3 F3
	93624_at	solute carrier family 10 (sodium/bile acid cotransporter family), member 6	Slc10a6	0.0028184	-1.22054	5 E5
	93750_at	gelsolin	Gsn	0.00493041	-3.57068	2 B|2 24.5 cM
	94057_g_at/ 94056_at	stearoyl-Coenzyme A desaturase 1*	Scd1	0.00210567	-4.41427	19 C3|19 43.0 cM
	94415_at	RIKEN cDNA 6230421P05 gene	6230421P05Rik	0.00471765	-1.42264	---
	95611_at/ 160083_at	lipoprotein lipase*	Lpl	0.00213556	-4.89772	8 B3.3|8 33.0 cM
	96346_at	cysteine dioxygenase 1, cytosolic	Cdo1	0.00315244	-8.48496	18 C|18 23.0 cM
	96742_at	dermatopontin	Dpt	0.00334603	-3.81603	1 H2
	97373_at	solute carrier family 25 (mitochondrial deoxynucleotide carrier), member 19	Slc25a19	0.00517835	-1.04345	11 E2
	97520_s_at	neuronatin	Nnat	0.000226613	-4.77362	2 H1|2 88.0 cM
	97867_at	hydroxysteroid 11-beta dehydrogenase 1	Hsd11b1	0.00041647	-1.58629	1 H6
	98386_s_at	calcium channel, voltage-dependent, L type, alpha 1C subunit	Cacna1c	0.00654767	-1.23583	6 F1|6 56.0 cM
	98924_at	ADP-ribosyltransferase 3	Art3	0.00341286	-2.52925	5 E2|5 52.0 cM
Up-regulated in tumors
	100743_at	RIKEN cDNA D030070L09 gene	D030070L09Rik	0.00501036	1.38997	18 A2
	102782_at	RIO kinase 1 (yeast)	Riok1	0.0044936	1.21538	13 A3.3
	102969_at	RIKEN cDNA 0610025P10 gene	0610025P10Rik	0.00165082	1.38365	11 B3
	104210_at	integrin alpha 3	Itga3	0.00521592	1.97717	11 D|11 56.0 cM
	104688_at	mitogen activated protein kinase kinase kinase kinase 1	Map4k1	0.000962409	1.39753	7 A3
	104741_at	zinc finger, DHHC domain containing 9	Zdhhc9	0.00750912	1.17199	X A4
	161046_at	cytokine receptor-like factor 1	Crlf1	0.00475758	2.83769	8 0.0 cM
	161292_f_at	polo-like kinase 1 (Drosophila)	Plk1	2.39469e-05	1.0967	7 F2|7 59.0 cM
	92185_at	ADP-ribosylation factor-like 7	Arl7	0.00111757	1.42729	1 D
	92573_at	protein phosphatase 2 (formerly 2A), regulatory subunit A (PR 65), alpha isoform	Ppp2r1a	0.0027271	1.2028	17 A3.2
	93130_at	RIKEN cDNA 2600005C20 gene	2600005C20Rik	0.00435769	1.61447	17 A3.3
	94511_at	signal sequence receptor, alpha	Ssr1	0.000992231	1.20308	13 A3.3
	95351_at	nuclear receptor coactivator 6	Ncoa6	0.00148771	1.19164	---
	95643_at	WD repeat domain 6	Wdr6	0.00258166	1.57739	9 F2
	96068_at	IMP1 inner mitochondrial membrane peptidase-like (S. cerevisiae)	Immp1l	0.00312596	1.1571	2 E3
	98559_at	smoothelin	Smtn	0.00135872	1.44205	11 A2-A3
	98574_at	pre-mRNA processing factor 8	Prpf8	0.00187538	1.20946	11 B5|11 45.0 cM
D) 8w-D MIN-O line
	Probe Set ID	Gene Title	Gene Symbol	p-value	FC	Chromosomal Location
					(tumor/MIN-O)
Down-regulated in tumors
	101110_at	procollagen, type VI, alpha 3	Col6a3	0.00162368	-3.25152	1 D|1 53.9 cM
	101539_f_at	carboxylesterase 3	Ces3	0.00531892	-6.26989	8 C5
	102016_at	cell death-inducing DFFA-like effector c	Cidec	0.00164662	-8.53762	6 E3
	102114_f_at	angiopoietin-like 4	Angptl4	0.00350182	-2.3683	17 B1
	102314_at	solute carrier family 2 (facilitated glucose transporter), member 4	Slc2a4	0.00698005	-1.75895	11 C-E1|11 40.0 cM
	102327_at	amine oxidase, copper containing 3	Aoc3	0.00413921	-7.06317	11 B2-B5
	102366_at	resistin	Retn	0.00362058	-17.457	8 A1|8 0.37 cM
	102763_at	plasma membrane associated protein, S3-12	MGI:1929709	0.000702085	-21.7763	17 D
	102990_at	procollagen, type III, alpha 1	Col3a1	0.00348084	-5.03325	1 C1.1|1 25.0 cM
	103087_at	sulfotransferase family 1A, phenol-preferring, member 1	Sult1a1	0.00420861	-2.13187	7 F3|7 4.0 cM
	103402_at	transmembrane 7 superfamily member 3	Tm7sf3	0.000698614	-1.38788	6 G3
	103904_at	insulin-like growth factor binding protein 6	Igfbp6	0.000122222	-6.75389	15 F3
	104172_at	folate receptor 2 (fetal)	Folr2	0.00574154	-1.34243	7 E2
	104280_at	synuclein, gamma	Sncg	0.00101957	-10.484	14 B-C|14 12.5 cM
	104516_at	claudin 5	Cldn5	0.00417943	-5.83699	16 A3|16 11.65 cM
	104598_at	dual specificity phosphatase 1	Dusp1	0.00154875	-6.69075	17 A2-C|17 13.0 cM
	160375_at	carbonic anhydrase 3	Car3	0.00268592	-38.105	3 A2|3 11.7 cM
	160481_at	phosphoenolpyruvate carboxykinase 1, cytosolic	Pck1	0.00321406	-3.98566	2 C1-qter|2 103.0 cM
	160547_s_at	thioredoxin interacting protein	Txnip	0.000976202	-3.75	3 47.1 cM
	160561_at	midkine	Mdk	0.00541649	-2.79063	2 E1|2 53.0 cM
	161018_at	RIKEN cDNA 2310010J17 gene	2310010J17Rik	0.00223604	-1.76179	---
	161907_s_at/ 102916_s_at	tenascin XB*	Tnxb	0.00370797	-10.1272	17 B1|17 18.74 cM
	92224_at	C-type lectin domain family 3, member b	Clec3b	0.00114236	-9.69988	9 F1-F3|9 71.0 cM
	92366_at	laminin, alpha 2	Lama2	0.00405634	-6.24369	10 A4-B1|10 20.0 cM
	92441_at	fibroblast activation protein	Fap	0.00259722	-2.60849	2 C1.3|2 36.0 cM
	92997_g_at	SRY-box containing gene 17	Sox17	8.47275e-05	-1.64305	1 A1|1 7.0 cM
	93143_at	RIKEN cDNA 1190005I06 gene	1190005I06Rik	0.0033087	-1.74848	8 E1
	93284_at	cold inducible RNA binding protein	Cirbp	0.00258075	-1.72586	10 C1|10 44.0 cM
	93353_at	lumican	Lum	0.00140819	-14.1044	10 C3|10 61.0 cM
	93511_at	integral membrane protein 2A	Itm2a	0.00460214	-4.71546	X A2-A3
	93996_at	cytochrome P450, family 2, subfamily e, polypeptide 1	Cyp2e1	0.00185073	-5.0075	7 F4|7 68.4 cM
	94307_at/ 94309_g_at	fibulin 1*	Fbln1	0.00135518	-3.43214	15 E-F
	94771_at	Ras association (RalGDS/AF-6) domain family 2	Rassf2	0.00319943	-2.66651	2 F1
	95415_f_at	complement component 1, r subcomponent	C1r	0.00121566	-2.86259	6 F2
	95611_at/ 160083_at	lipoprotein lipase *	Lpl	0.000931863	-10.4893	8 B3.3|8 33.0 cM
	95695_at	solute carrier family 25 (mitochondrial carnitine/acylcarnitine translocase), member 20	Slc25a20	0.00536013	-1.43993	9 F2
	96109_at	Kruppel-like factor 2 (lung)	Klf2	0.00350279	-2.37699	8 C1
	96742_at	dermatopontin	Dpt	0.000665028	-6.77005	1 H2
	96785_at	ankyrin repeat domain 47	Ankrd47	4.64171e-05	-3.83215	17 B1
	96947_at	electron transferring flavoprotein, beta polypeptide	Etfb	0.000263311	-1.56779	7 B2|7 23.0 cM
	97429_at	SNF related kinase	Snrk	0.00391271	-2.20255	9 F4
	97520_s_at	neuronatin	Nnat	0.00515084	-13.6515	2 H1|2 88.0 cM
	98036_at	MARVEL (membrane-associating) domain containing 1	Marveld1	0.006187	-1.38482	19 C3
	98296_at	tubby like protein 1	Tulp1	0.000787688	-1.35675	17 A3.3
	98924_at	ADP-ribosyltransferase 3	Art3	0.00383732	-3.42705	5 E2|5 52.0 cM
	99029_at	protein inhibitor of activated STAT 1	Pias1	0.00708769	-1.23429	9 C
Up-regulated in tumors
	102234_at	RIKEN cDNA 1810037I17 gene	1810037I17Rik	0.00249111	1.33976	---
	102401_at	interferon regulatory factor 1	Irf1	0.000390809	1.30025	11 B1.3|11 29.0 cM
	103980_at	Eph receptor A2	Epha2	0.00303164	1.57707	4 D-E|4 73.2 cM
	104407_at	activated leukocyte cell adhesion molecule	Alcam	0.00375148	1.76381	16 B5
	104643_at	cDNA sequence BC037006	BC037006	0.00188434	1.64386	11 A4
	160737_at	lanosterol synthase	Lss	0.00369789	1.58959	10 C1|10 41.1 cM
	160992_at	RIKEN cDNA 4633402D15 gene	4633402D15Rik	0.016274	1.20193	1 E2
	162113_r_at	synaptobrevin like 1	Sybl1	0.00181044	1.27862	X|X 0.5 cM
	93699_at	polymerase (DNA directed), gamma 2, accessory subunit	Polg2	0.00345633	1.11123	11 E1
	93725_at	coxsackievirus and adenovirus receptor	Cxadr	0.00157316	1.61803	16 C
	96598_at	cyclin J	Ccnj	0.0028575	1.3401	19 C3
	99080_at	RIKEN cDNA 2810012H18 gene	2810012H18Rik	0.00493199	1.70037	---
	* duplicated probes
