# Supplementary material for: Heterogeneity of mammary lesions represent molecular differences
Source: BMC Cancer. 2006 Dec 5;6:275. doi: 10.1186/1471-2407-6-275 (PMC1762020; doi:10.1186/1471-2407-6-275)
Supplement: Additional File 3 — Differentially expressed genes on chromosome 2 that are common to MIN-O lines with whole chromosome losses. Among the differentially expressed gene lists (p < 0.01) of 8w-B and 4w-4 MIN-O lines, genes on chromosome 2 that are common to both lists were identified. [file 1471-2407-6-275-S3.xls]

## Sheet: Sheet1
Supplemental table 3: Genes on chromosome 2 that are differentially expressed in 8w-B and 4w-4 MIN-Os
Probe ID	Chromosome location	Gene	FC*	FC**
101562_at	2 A1	Hspa14	1.74	2.47215
162204_r_at	2 A3|2 15.0 cM	Notch1	2.91271	2.14199
98502_at	2 C3	Dusp19	2.4043	2.0943
96649_at	2 D	Txndc14	1.89146	2.26913
95069_at	2 D|2 47.8 cM	Ssrp1	2.71214	2.92944
161888_r_at	2 E2	Commd9	-2.27882	-2.17
104549_at	2 E5-F2|2 65.0 cM	Aqr	1.52522	1.9233
160565_at	2 F1-F3|2 67.6 cM	Ckmt1	5.876	8.13463
161522_i_at	2 G3|2 84.0 cM	Cst3	2.6767	1.65336
99586_at	2 G3|2 84.0 cM	Cst3	2.30954	2.16654
96024_at	2 H1|2 89.0 cM	Ahcy	2.59863	3.20545
92639_at	2 H3|2 100.0 cM	Aurka	8.99507	10.8754
94942_at	2 H3|2 99.0 cM	Cstf1	1.76994	1.84348
102070_at	2 H4|2 108.0 cM	Col9a3	3.31239	5.99278
* Calculated from 8w-B MIN-O vs. PL
** Calculated from 4w-4 MIN-O vs. PL
