# Supplementary material for: Heterogeneity of mammary lesions represent molecular differences
Source: BMC Cancer. 2006 Dec 5;6:275. doi: 10.1186/1471-2407-6-275 (PMC1762020; doi:10.1186/1471-2407-6-275)
Supplement: Additional File 4 — Differentially expressed genes (p < 0.01) that are specific to the two MIN-O lines with high metastatic index. From the lists of differentially expressed genes from each MIN-O lines, genes that are only specific to 4w-11 and 8w-D were identified. [file 1471-2407-6-275-S4.xls]

## Sheet: by location
Probe Set ID	Gene Title	Gene Symbol	4w_11_MINO_vs_PL_FC	8w_D_MINO_vs_PL_FC	Chromosomal Location
101783_i_at	---	---	0.0346424	0.0355035	---
161227_r_at	---	---	0.17921	0.0231473	---
104260_at	expressed sequence AW112037	AW112037	0.329767	0.175071	---
102678_at	tripartite motif protein 21	Trim21	0.347745	0.235995	---
103622_at	malonyl-CoA decarboxylase	Mlycd	0.501839	0.596568	---
101047_at	RIKEN cDNA 2410026K10 gene	2410026K10Rik	0.533005	0.540089	---
100579_s_at	clathrin, light polypeptide (Lca)	Clta	0.569088	0.597666	---
161140_r_at	Hephaestin	Heph	0.640771	0.647789	---
162178_r_at	Zinc finger, CCHC domain containing 7	Zcchc7	0.65247	0.73643	---
161271_r_at	---	---	0.724661	0.847211	---
162055_f_at	---	---	0.748878	0.916864	---
95387_f_at	Sema domain, immunoglobulin domain (Ig), transmembrane domain (TM) and short cytoplasmic domain, (semaphorin) 4B	Sema4b	1.62215	2.72346	---
98071_f_at	deoxycytidine kinase	Dck	2.88591	2.10464	---
96016_at	RIKEN cDNA 2700094K13 gene	2700094K13Rik	3.66162	3.79	---
96594_at	Heat shock protein 4	Hspa4	3.76522	1.93446	---
96277_at	Actin related protein 2/3 complex, subunit 5	Arpc5	0.523904	0.594972	1 A3
97697_at	ribosomal protein L7	Rpl7	0.645318	0.685093	1 A3
104483_at	procollagen, type IX, alpha 1	Col9a1	0.277539	0.222557	1 A5|1 15.0 cM
94494_at	phenylalanine-tRNA synthetase-like, beta subunit	Farslb	2.54616	2.49597	1 C4
161693_r_at	DNA segment, Chr 1, ERATO Doi 161, expressed	D1Ertd161e	0.77109	0.838148	1 C4|1 41.0 cM
92786_at	EF hand domain containing 1	Efhd1	0.226212	0.241535	1 C5
97487_at	serine (or cysteine) proteinase inhibitor, clade E, member 2	Serpine2	15.446	25.0738	1 C5|1 48.6 cM
93479_at	RIKEN cDNA A930031D07 gene	A930031D07Rik	7.3275	12.5783	1 E4
101583_at	B-cell translocation gene 2, anti-proliferative	Btg2	2.85881	4.30078	1 E4|1 71.0 cM
160065_s_at	cysteine and glycine-rich protein 1	Csrp1	1.93476	2.82112	1 E4|3 1.0 cM
99553_f_at	regulator of G-protein signaling 8	Rgs8	0.0915614	0.0920371	1 G3
94378_at	regulator of G-protein signaling 16	Rgs16	0.020523	0.0202505	1 G3|1 78.0 cM
161609_at	regulator of G-protein signaling 16	Rgs16	0.0258066	0.0266368	1 G3|1 78.0 cM
96165_at	U2AF homology motif (UHM) kinase 1	Uhmk1	1.45185	1.41879	1 H2
102252_at	prefoldin 2	Pfdn2	2.5432	3.00116	1 H3|1 92.6 cM
160888_at	RalBP1 associated Eps domain containing protein	Reps1	1.69498	1.6241	10 A3
92565_at	RIKEN cDNA 1110005A23 gene	1110005A23Rik	2.23882	1.85562	10 C1
93285_at	dual specificity phosphatase 6	Dusp6	14.8917	14.1579	10 C3
102931_at	whey acidic protein	Wap	0.00264405	0.00247044	11 A1|11 0.5 cM
94469_at	methionine adenosyltransferase II, beta	Mat2b	0.519393	0.557179	11 A5
97594_r_at	flightless I homolog (Drosophila)	Fliih	1.56924	2.03614	11 B|11 34.0 cM
103794_i_at	T-cell immunoglobulin and mucin domain containing 2	Timd2	0.129764	0.0880304	11 B1.1
103795_f_at	T-cell immunoglobulin and mucin domain containing 2	Timd2	0.171205	0.134752	11 B1.1
96086_at	RIKEN cDNA 1110031B06 gene	1110031B06Rik	2.38931	2.29331	11 B1.3
104094_at	PDZ and LIM domain 4	Pdlim4	6.96121	5.61002	11 B1.3
98992_at	endothelial precursor protein B9	Eppb9	1.71372	2.13115	11 B2
102297_at	zinc finger protein 535	Zfp535	1.21041	1.2968	11 B3|11 33.0 cM
98758_at	arachidonate 15-lipoxygenase	Alox15	0.767951	0.786485	11 B3|11 40.0 cM
103935_at	ATPase, Ca++ transporting, ubiquitous	Atp2a3	23.8836	88.5862	11 B4
96490_at	rhomboid, veinlet-like 4 (Drosophila)	Rhbdl4	0.681204	0.763403	11 B5
95427_at	replication protein A1	Rpa1	1.78845	2.05811	11 B5|11 44.0 cM
93437_f_at	RIKEN cDNA 4632419I22 gene	4632419I22Rik	1.4656	2.28814	11 C
95607_at	START domain containing 3	Stard3	3.22782	3.96827	11 D
92255_at	homeo box B4	Hoxb4	0.684471	0.7051	11 D|11 56.05 cM
100422_i_at	signal transducer and activator of transcription 5A	Stat5a	0.0636612	0.0820589	11 D|11 60.5 cM
99099_at	signal transducer and activator of transcription 3	Stat3	0.579849	0.560758	11 D|11 60.5 cM
161926_r_at	prolyl 4-hydroxylase, beta polypeptide	P4hb	0.475185	0.497037	11 D-E|11 80.0 cM
162415_f_at	calcium activated nucleotidase 1	Cant1	0.443152	0.627211	11 E2|11 75.0 cM
98892_at	lipin 1	Lpin1	0.101863	0.165831	12 A1.1|12 9.0 cM
92330_r_at	Similar to Visinin-like protein 3 (VILIP-3) (Neural visinin-like protein 3) (NVL-3) (NVP-3) (Hippocalcin-like protein 1)	---	0.686307	0.723164	12 A1.2
92927_at	ets variant gene 1	Etv1	21.9527	5.82859	12 A3|12 18.5 cM
160092_at	interferon-related developmental regulator 1	Ifrd1	0.375465	0.324641	12 A3|12 21.5 cM
92909_at	placental growth factor	Pgf	2.63838	4.66432	12 D|12 39.0 cM
94288_at	histone 1, H1c	Hist1h1c	3.93125	4.97995	13 A2-A3
93023_f_at	histone 1, H3g /// histone 1, H3f /// histone1, H3c /// histone1, H3d /// histone 1, H3b /// histone 1, H3e /// histone 1, H3h /// histone 1, H3i /// histone 1, H3a	Hist1h3g /// Hist1h3f /// Hist1h3c /// Hist1h3d /// Hist1h3b /// Hist1h3e /// Hist1h3h /// Hist1h3i /// Hist1h3a	2.01634	4.07877	13 A2-A3 /// 13 A2-A3|13 12.0 cM
103067_at	v-ral simian leukemia viral oncogene homolog A (ras related)	Rala	0.67164	0.572836	13 A3.1|13 10.0 cM
102708_at	butyrophilin, subfamily 1, member A1	Btn1a1	0.100577	0.0111684	13 A3.1|13 12.0 cM
162250_f_at	Zinc finger, CCHC domain containing 6	Zcchc6	0.611809	0.703781	13 B2
94806_at	pyruvate dehydrogenase (lipoamide) beta	Pdhb	0.368285	0.389203	14 A1
97526_at	adaptor-related protein complex 3, mu 1 subunit	Ap3m1	0.625609	0.496273	14 A3|14 2.5 cM
161005_at	RIKEN cDNA 5730420B22 gene	5730420B22Rik	0.299696	0.267956	14 C1
98423_at	gap junction membrane channel protein beta 2	Gjb2	0.0639862	0.0549004	14 D1-E1|14 21.0 cM
95003_at	polymerase (RNA) II (DNA directed) polypeptide K	Polr2k	3.06111	2.35591	15 A2
97462_at	RIKEN cDNA 3110006P09 gene	3110006P09Rik	0.58165	0.517067	15 B3.1
99127_at	spinocerebellar ataxia 10 homolog (human)	Sca10	2.32399	2.3763	15 E2
103270_at	G two S phase expressed protein 1	Gtse1	6.72782	5.49466	15 E2|15 46.4 cM
96240_at	DNA segment, Chr 15, ERATO Doi 405, expressed	D15Ertd405e	1.8443	2.57515	15 F1|15 55.8 cM
98759_f_at	tubulin, alpha 1 /// tubulin, alpha 2 /// tubulin, alpha 6 /// similar to Tubulin alpha-2 chain (Alpha-tubulin 2)	Tuba1 /// Tuba2 /// Tuba6 /// LOC545473	2.05434	2.02274	15 F1|15 60.4 cM /// 15 F1|2 84.0 cM /// 15 F1 /// 2 G3
97964_at	FK506 binding protein 11	Fkbp11	0.119426	0.085828	15 F2
98063_at	glycosylation dependent cell adhesion molecule 1	Glycam1	0.00027851	0.000286647	15 F3|15 63.0 cM
94910_at	nuclear distribution gene E homolog 1 (A nidulans)	Nde1	2.53744	2.48281	16 A1
97479_at	ubiquitin-conjugating enzyme E2L 3	Ube2l3	1.47245	1.55977	16 A2|16 10.2 cM
93254_at	mitogen activated protein kinase 1	Mapk1	1.75204	1.97374	16 A2|16 9.82 cM
97316_at	enoyl-Coenzyme A, hydratase/3-hydroxyacyl Coenzyme A dehydrogenase	Ehhadh	0.137687	0.161831	16 B1
95025_at	DNA segment, Chr 16, human D22S680E, expressed	D16H22S680E	1.3084	1.68419	16 B1|16 11.0 cM
103015_at	B-cell leukemia/lymphoma 6	Bcl6	5.22718	8.29412	16 B1|16 13.9 cM
94432_at	beta galactoside alpha 2,6 sialyltransferase 1	St6gal1	0.0810824	0.0642628	16 B1|16 15.5 cM
162486_f_at	Down syndrome critical region gene 3	Dscr3	1.38288	1.50197	16 C4
92383_at	dual-specificity tyrosine-(Y)-phosphorylation regulated kinase 1a	Dyrk1a	1.63216	1.87794	16 C4|16 68.3 cM
97962_at	synaptojanin 2	Synj2	1.70415	1.97112	17 A2-A3.1|17 3.3 cM
97987_at	insulin-like growth factor binding protein, acid labile subunit	Igfals	0.00971382	0.00810238	17 A2-A3|17 17.1 cM
98067_at	cyclin-dependent kinase inhibitor 1A (P21)	Cdkn1a	32.5493	13.0692	17 A3.3|17 15.23 cM
96119_s_at	angiopoietin-like 4	Angptl4	0.0504944	0.0772784	17 B1
93720_at	1-acylglycerol-3-phosphate O-acyltransferase 1 (lysophosphatidic acid acyltransferase, alpha)	Agpat1	0.537984	0.608099	17 B1
94384_at	immediate early response 3	Ier3	6.4139	6.60322	17 B1
98472_at	histocompatibility 2, T region locus 23	H2-T23	3.04919	2.39558	17 B1|17 19.73 cM
96711_at	zinc ribbon domain containing, 1	Znrd1	1.53096	1.66279	17 B3
95733_at	solute carrier family 29 (nucleoside transporters), member 1	Slc29a1	2.40014	2.27923	17 C
100577_at	small nuclear ribonucleoprotein D1	Snrpd1	1.58462	1.54658	18 A1
97892_at	bromodomain containing 8	Brd8	2.1808	1.32176	18 B1
97449_at	aldehyde dehydrogenase family 7, member A1	Aldh7a1	2.36395	2.8102	18 D3|18 29.0 cM
97450_s_at	aldehyde dehydrogenase family 7, member A1	Aldh7a1	2.68741	3.18546	18 D3|18 29.0 cM
99994_at	cell death-inducing DNA fragmentation factor, alpha subunit-like effector A	Cidea	0.00916156	0.0136594	18 E1
98852_at	sal-like 3 (Drosophila)	Sall3	0.682469	0.713731	18 E3
97077_f_at	reticulon 3	Rtn3	0.71964	0.793039	19 A
103565_at	RIKEN cDNA 1810009A15 gene	1810009A15Rik	2.35395	2.47827	19 A
100081_at	stress-induced phosphoprotein 1	Stip1	2.68354	2.70215	19 A
93308_s_at	pyruvate carboxylase	Pcx	0.173427	0.194983	19 A|19 0.0 cM
98928_at	coronin, actin binding protein 1B	Coro1b	0.582875	0.557804	19 A|19 0.5 cM
102636_at	kinesin light chain 2	Klc2	0.814813	0.785567	19 A|19 9.0 cM
100772_g_at	B-cell linker	Blnk	7.57241	7.787	19 C3|19 31.0 cM
96768_at	F-box and WD-40 domain protein 4	Fbxw4	0.372385	0.36474	19 C3|19 43.0 cM
103029_at	programmed cell death 4	Pdcd4	0.211772	0.181866	19 D2|19 20.0 cM
96682_at	ST6 (alpha-N-acetyl-neuraminyl-2,3-beta-galactosyl-1,3)-N-acetylgalactosaminide alpha-2,6-sialyltransferase 4	St6galnac4	7.52183	5.37957	2 B
96504_at	paired box gene 8	Pax8	0.859247	0.888077	2 B|2 13.5 cM
98502_at	dual specificity phosphatase 19	Dusp19	1.99107	1.99914	2 C3
96649_at	RIKEN cDNA 2310042M24 gene	2310042M24Rik	1.43512	2.09854	2 D
94276_at	hydroxysteroid (17-beta) dehydrogenase 12	Hsd17b12	0.495562	0.389035	2 E1
161888_r_at	COMM domain containing 9	Commd9	0.444642	0.456342	2 E2
96945_at	synaptosomal-associated protein 23	Snap23	0.540364	0.292141	2 E5|2 61.8 cM
160565_at	creatine kinase, mitochondrial 1, ubiquitous	Ckmt1	7.99419	8.65065	2 F1-F3|2 67.6 cM
94942_at	cleavage stimulation factor, 3' pre-RNA, subunit 1	Cstf1	1.61489	1.54985	2 H3|2 99.0 cM
101787_f_at	CCR4 carbon catabolite repression 4-like (S. cerevisiae) /// intracisternal A particles /// similar to hypothetical protein PC403257.00.0 /// similar to hypothetical protein PC403257.00.0 /// similar to hypothetical protein PC403257.00.0 /// similar to hy	Ccrn4l /// Iap /// LOC432899 /// LOC432991 /// LOC433439 /// LOC434192 /// LOC435015 /// LOC436521 /// LOC545033 /// LOC545889 /// LOC547395	2.43185	2.1719	3 B-D /// 13 A3.1 /// 14 E4 /// 15 F3 /// 2 D /// 7 B5 /// Y B /// 6 B3 /// 14 B /// 6 G2
94032_at	apolipoprotein A-I binding protein	Apoa1bp	1.52351	1.9094	3 F1
104268_at	interleukin 6 receptor, alpha	Il6ra	0.219996	0.21349	3 F1|3 42.1 cM
103041_at	ephrin A4	Efna4	2.07179	2.50133	3 F1|3 48.0 cM
102807_at	prune homolog (Drosophila)	Prune	1.70213	1.45848	3 F2.1
102879_s_at	Fc receptor, IgG, high affinity I	Fcgr1	2.30812	1.70762	3 F2.1|3 45.2 cM
102256_at	T-box 15	Tbx15	9.64783	6.2498	3 F2.2|3 49.0 cM
100629_at	glutathione S-transferase, mu 5	Gstm5	1.63693	2.46239	3 F3
97442_at	solute carrier family 39 (metal ion transporter), member 8	Slc39a8	0.102021	0.122576	3 G3|3 66.0 cM
103569_at	SH3-domain GRB2-like B1 (endophilin)	Sh3glb1	0.428975	0.398535	3 H2
97254_at	RNA binding motif protein 8a	Rbm8a	1.91754	2.02338	3 H3
103303_at	Chromodomain helicase DNA binding protein 7	Chd7	0.323477	0.265371	4 A1
93575_at	gamma-glutamyl hydrolase	Ggh	3.81702	4.33573	4 A3-A5
98589_at	adipose differentiation related protein	Adfp	0.243495	0.221938	4 C4|4 38.9 cM
98312_at	thrombospondin type 1 domain containing gene	MGI:2183426	0.0165819	0.0168077	4 D2.2
94214_at	fatty acid binding protein 3, muscle and heart	Fabp3	0.000904283	0.000961194	4 D2.2|4 61.0 cM
102374_at	Down syndrome critical region gene 1-like 2	Dscr1l2	4.59041	4.05591	4 D3
96020_at	complement component 1, q subcomponent, beta polypeptide	C1qb	4.59724	2.35264	4 D3|4 66.1 cM
160822_at	Rap1, GTPase-activating protein 1	Rap1ga1	6.20338	7.84135	4 D3|4 66.3 cM
102797_at	dehydrogenase/reductase (SDR family) member 3	Dhrs3	1.51367	1.99845	4 E1
103526_at	peptidyl arginine deiminase, type II	Padi2	30.2092	40.8454	4 E1|4 71.0 cM
93421_at	PFTAIRE protein kinase 1	Pftk1	1.63646	2.01194	5 A1|5 0.0 cM
93332_at	CD36 antigen	Cd36	0.0494129	0.0551888	5 A3|5 2.0 cM
102927_s_at	Huntington disease gene homolog	Hdh	3.08844	2.06783	5 B1-B2|5 20.0 cM
99493_at	RAB28, member RAS oncogene family	Rab28	1.51519	1.59265	5 B2
102410_at	heparan sulfate (glucosamine) 3-O-sulfotransferase 1	Hs3st1	3.77038	9.84764	5 B3|5 22.0 cM
96030_at	casein alpha	Csna	0.0686	0.00134964	5 E1|5 44.9 cM
100463_at	casein gamma	Csng	0.000411613	0.000381832	5 E1|5 44.93 cM
102370_at	dehydrogenase/reductase (SDR family) member 8	Dhrs8	0.471003	0.503666	5 E4
97519_at	secreted phosphoprotein 1	Spp1	0.0487412	0.00404075	5 E5|5 56.0 cM
161816_r_at	glycolipid transfer protein	MGI:1929253	0.46535	0.544172	5 F
101481_at	ring finger protein 34	Rnf34	1.32072	1.59567	5 F
99106_at	COP9 (constitutive photomorphogenic) homolog, subunit 6 (Arabidopsis thaliana)	Cops6	1.53615	1.90122	5 G1
160960_at	ATPase, H+ transporting, lysosomal V0 subunit a isoform 2	Atp6v0a2	0.458292	0.448774	5 G1.1
97911_at	RIKEN cDNA 0910001L09 gene	0910001L09Rik	1.42257	1.48545	5 G2
96911_at	guanine nucleotide binding protein, beta 2	Gnb2	1.34316	1.581	5 G2|5 76.0 cM
98073_at	cut-like 1 (Drosophila)	Cutl1	0.702517	0.732066	5 G2|5 78.0 cM
99888_at	zonadhesin	Zan	0.785031	0.818067	5 G2|5 78.0 cM
102644_at	MyoD family inhibitor domain containing	Mdfic	0.195068	0.185007	6 A1
100884_at	aldo-keto reductase family 1, member B8	Akr1b8	3.29594	4.30084	6 B1|6 13.0 cM
102012_at	src family associated phosphoprotein 2	Scap2	4.64534	1.70461	6 B3
99527_at	nuclear factor, erythroid derived 2, like 3	Nfe2l3	0.118834	0.124495	6 B3|6 25.5 cM
96875_r_at	Tax1 (human T-cell leukemia virus type I) binding protein 1	Tax1bp1	0.233858	0.200994	6 B3|6 26.0 cM
102859_at	DNA segment, Chr 6, ERATO Doi 253, expressed	D6Ertd253e	5.68121	10.4104	6 C1|6 31.5 cM
95091_at	SEC13-like 1 (S. cerevisiae)	Sec13l1	0.525764	0.504669	6 E3|6 52.5 cM
95414_i_at	complement component 1, r subcomponent	C1r	1.44983	1.53658	6 F2
92809_r_at	FK506 binding protein 4	Fkbp4	1.81286	2.10145	6 F3
98593_at	cytidine monophospho-N-acetylneuraminic acid synthetase	Cmas	3.67247	3.24492	6 G3|6 74.0 cM
99466_at	RIKEN cDNA 6230401O10 gene	6230401O10Rik	1.47969	1.53918	7 A1
160441_at	CEA-related cell adhesion molecule 11	Ceacam11	0.806104	0.829978	7 A2
100607_at	phospholipase D family, member 3	Pld3	1.42726	1.58224	7 A3
95660_at	ethylmalonic encephalopathy 1	Ethe1	4.25294	3.67898	7 A3
101453_at	melanoma inhibitory activity 1	Mia1	9.81957	19.0911	7 A3|7 1.9 cM
102214_at	periaxin	Prx	0.814485	0.848189	7 A3|7 10.75 cM
160099_at	lectin, galactose binding, soluble 4	Lgals4	0.33296	0.401437	7 A3|7 4.0 cM
93536_at	Bcl2-associated X protein	Bax	4.47224	3.38918	7 B5|7 23.0 cM
92880_at	milk fat globule-EGF factor 8 protein	Mfge8	0.357346	0.277202	7 D1|7 41.2 cM
162302_f_at	folate receptor 1 (adult)	Folr1	0.156248	0.140605	7 E2
161120_r_at	Tu translation elongation factor, mitochondrial	Tufm	0.496538	0.509768	7 F3
160371_at	ADP-ribosylation factor-like 6 interacting protein 1	Arl6ip1	1.73646	1.92723	7 F3
95709_at	vitamin K epoxide reductase complex, subunit 1	Vkorc1	1.75184	2.05848	7 F3|7 61.0 cM
102021_at	interleukin 4 receptor, alpha	Il4ra	0.375452	0.259631	7 F3|7 62.0 cM
162467_r_at	RIKEN cDNA 2700078K21 gene	2700078K21Rik	0.105673	0.0928676	7 F5
100621_at	ribonuclease/angiogenin inhibitor 1	Rnh1	1.66968	1.89821	7 F5
160253_at	interferon induced transmembrane protein 3	Ifitm3	5.06848	2.21421	7 F5
94231_at	cyclin D1	Ccnd1	8.07879	4.10534	7 F5|7 72.3 cM
99067_at	growth arrest specific 6	Gas6	6.7496	3.26426	8 A1.1|8 5.0 cM
101846_r_at	component of Sp100-rs	Csprs	24.8876	27.9189	8 B1.3|1 53.1 cM
101845_s_at	component of Sp100-rs /// similar to component of Sp100-rs	Csprs /// Sp100-rs	71.4349	66.8326	8 B1.3|1 53.1 cM /// 8 B1.3
94507_at	Acyl-CoA synthetase long-chain family member 1	Acsl1	0.0498355	0.0819959	8 B2
160068_at	sin3 associated polypeptide	Sap30	1.51175	2.06621	8 B2|8 31.0 cM
104372_at	abhydrolase domain containing 8	Abhd8	0.698883	0.688069	8 C1
93992_at	RIKEN cDNA 5430437P03 gene	5430437P03Rik	1.59967	1.65709	8 C1
99880_at	regulatory factor X, 1 (influences HLA class II expression)	Rfx1	1.88904	1.91294	8 C2|8 38.0 cM
98008_at	chemokine (C-X3-C motif) ligand 1	Cx3cl1	5.2897	2.51653	8 C5|8 46.0 cM
103717_at	WW domain containing E3 ubiquitin protein ligase 2	Wwp2	1.82973	2.15145	8 D3
93547_at	core binding factor beta	Cbfb	3.05988	2.4097	8 D3|8 51.0 cM
92521_at	AT motif binding factor 1	Atbf1	0.302986	0.215164	8 E1
160645_at	baculoviral IAP repeat-containing 3	Birc3	0.454656	0.431635	9 A2
103997_at	erythropoietin receptor	Epor	0.508799	0.649531	9 A3|9 5.0 cM
96752_at	intercellular adhesion molecule	Icam1	0.548557	0.31458	9 A3|9 7.0 cM
96746_at	dihydrolipoamide S-acetyltransferase (E2 component of pyruvate dehydrogenase complex)	Dlat	0.253801	0.190038	9 A5.3
102768_i_at	sterol-C5-desaturase (fungal ERG3, delta-5-desaturase) homolog (S. cerevisae)	Sc5d	0.376085	0.424677	9 B
93281_at	reticulocalbin 2	Rcn2	2.13735	2.23236	9 C
103905_at	carbonic anyhydrase 12	Car12	136.104	296.202	9 C
100022_at	cytokine inducible SH2-containing protein	Cish	0.20907	0.190049	9 F1|9 59.0 cM
95102_at	scotin gene	MGI:1915044	2.26271	2.09408	9 F2
160312_at	chemokine-like factor super family 6	Cklfsf6	0.168656	0.190739	9 F3
160430_at	catenin (cadherin associated protein), beta 1, 88kDa	Ctnnb1	1.26958	1.3816	9 F4|9 72.0 cM
104733_at	centrin 2	Cetn2	1.42713	1.47406	X B|X 28.85 cM
92810_at	pyruvate dehydrogenase kinase, isoenzyme 3	Pdk3	12.7202	15.7032	X C3
98102_at	pyruvate dehydrogenase E1 alpha 1	Pdha1	0.338991	0.26002	X F3-F4|X 66.5 cM

## Sheet: by expression
Supplemental table 4. MIN-O vs PL differences common to 4w-11 and 8w-D lines
Probe Set ID	Gene Title	Gene Symbol	FC in MIN-Os		Chrom. Location
			4w-11	8w-D
103905_at	carbonic anyhydrase 12	Car12	136.104	296.202	9 C
101845_s_at	component of Sp100-rs	Csprs	23.8836	88.5862	8 B1.3|1 53.1 cM
98067_at	cyclin-dependent kinase inhibitor 1A (P21)	Cdkn1a	71.4349	66.8326	17 A3.3|17 15.23 cM
103526_at	peptidyl arginine deiminase, type II	Padi2	30.2092	40.8454	4 E1|4 71.0 cM
101846_r_at	component of Sp100-rs	Csprs	24.8876	27.9189	8 B1.3|1 53.1 cM
103935_at	ATPase, Ca++ transporting, ubiquitous	Atp2a3	15.446	25.0738	11 B4
92927_at	ets variant gene 1	Etv1	9.81957	19.0911	12 A3|12 18.5 cM
97487_at	serine (or cysteine) proteinase inhibitor,	Serpine2	12.7202	15.7032	1 C5|1 48.6 cM
93285_at	dual specificity phosphatase 6	Dusp6	14.8917	14.1579	10 C3
92810_at	pyruvate dehydrogenase kinase, isoenzyme 3	Pdk3	32.5493	13.0692	X C3
101453_at	melanoma inhibitory activity 1	Mia1	7.3275	12.5783	7 A3|7 1.9 cM
102256_at	T-box 15	Tbx15	5.68121	10.4104	3 F2.2|3 49.0 cM
94231_at	cyclin D1	Ccnd1	3.77038	9.84764	7 F5|7 72.3 cM
160565_at	creatine kinase, mitochondrial 1, ubiquitous	Ckmt1	7.99419	8.65065	2 F1-F3|2 67.6 cM
100772_g_at	B-cell linker	Blnk	5.22718	8.29412	19 C3|19 31.0 cM
96682_at	ST6	St6galnac4	6.20338	7.84135	2 B
93479_at	RIKEN cDNA A930031D07 gene	A930031D07Rik	7.57241	7.787	1 E4
104094_at	PDZ and LIM domain 4	Pdlim4	6.4139	6.60322	11 B1.3
99067_at	growth arrest specific 6	Gas6	9.64783	6.2498	8 A1.1|8 5.0 cM
103270_at	G two S phase expressed protein 1	Gtse1	21.9527	5.82859	15 E2|15 46.4 cM
94384_at	immediate early response 3	Ier3	6.96121	5.61002	17 B1
160822_at	Rap1, GTPase-activating protein 1	Rap1ga1	6.72782	5.49466	4 D3|4 66.3 cM
102859_at	DNA segment, Chr 6, ERATO Doi 253, expressed	D6Ertd253e	7.52183	5.37957	6 C1|6 31.5 cM
98008_at	chemokine (C-X3-C motif) ligand 1	Cx3cl1	3.93125	4.97995	8 C5|8 46.0 cM
103015_at	B-cell leukemia/lymphoma 6	Bcl6	2.63838	4.66432	16 B1|16 13.9 cM
160253_at	interferon induced transmembrane protein 3	Ifitm3	3.81702	4.33573	7 F5
102012_at	src family associated phosphoprotein 2	Scap2	3.29594	4.30084	6 B3
96020_at	complement component 1, q subcomponent, beta polypeptide	C1qb	2.85881	4.30078	4 D3|4 66.1 cM
102374_at	Down syndrome critical region gene 1-like 2	Dscr1l2	8.07879	4.10534	4 D3
93536_at	Bcl2-associated X protein	Bax	2.01634	4.07877	7 B5|7 23.0 cM
95660_at	ethylmalonic encephalopathy 1	Ethe1	4.59041	4.05591	7 A3
94288_at	histone 1, H1c	Hist1h1c	3.22782	3.96827	13 A2-A3
93575_at	gamma-glutamyl hydrolase	Ggh	3.66162	3.79	4 A3-A5
102410_at	heparan sulfate (glucosamine) 3-O-sulfotransferase 1	Hs3st1	4.25294	3.67898	5 B3|5 22.0 cM
96594_at	Heat shock protein 4	Hspa4	4.47224	3.38918	---
98593_at	cytidine monophospho-N-acetylneuraminic acid synthetase	Cmas	6.7496	3.26426	6 G3|6 74.0 cM
96016_at	RIKEN cDNA 2700094K13 gene	2700094K13Rik	3.67247	3.24492	---
100884_at	aldo-keto reductase family 1, member B8	Akr1b8	2.68741	3.18546	6 B1|6 13.0 cM
95607_at	START domain containing 3	Stard3	2.5432	3.00116	11 D
102927_s_at	Huntington disease gene homolog	Hdh	1.93476	2.82112	5 B1-B2|5 20.0 cM
95003_at	polymerase (RNA) II (DNA directed) polypeptide K	Polr2k	2.36395	2.8102	15 A2
93547_at	core binding factor beta	Cbfb	1.62215	2.72346	8 D3|8 51.0 cM
98472_at	histocompatibility 2, T region locus 23	H2-T23	2.68354	2.70215	17 B1|17 19.73 cM
98071_f_at	deoxycytidine kinase	Dck	1.8443	2.57515	---
101583_at	B-cell translocation gene 2, anti-proliferative	Btg2	5.2897	2.51653	1 E4|1 71.0 cM
97450_s_at	aldehyde dehydrogenase family 7, member A1	Aldh7a1	2.07179	2.50133	18 D3|18 29.0 cM
100081_at	stress-induced phosphoprotein 1	Stip1	2.54616	2.49597	19 A
92909_at	placental growth factor	Pgf	2.53744	2.48281	12 D|12 39.0 cM
94494_at	phenylalanine-tRNA synthetase-like, beta subunit	Farslb	2.35395	2.47827	1 C4
102252_at	prefoldin 2	Pfdn2	1.63693	2.46239	1 H3|1 92.6 cM
94910_at	nuclear distribution gene E homolog 1 (A nidulans)	Nde1	3.05988	2.4097	16 A1
101787_f_at	CCR4 carbon catabolite repression 4-like (S. cerevisiae) /// intracisternal A particles /// similar to hypothetical protein PC403257.00.0 /// similar to hypothetical protein PC403257.00.0 /// similar to hypothetical protein PC403257.00.0 /// similar to hy	Ccrn4l /// Iap /// LOC432899 /// LOC432991 /// LOC433439 /// LOC434192 /// LOC435015 /// LOC436521 /// LOC545033 /// LOC545889 /// LOC547395	3.04919	2.39558	3 B-D /// 13 A3.1 /// 14 E4 /// 15 F3 /// 2 D /// 7 B5 /// Y B /// 6 B3 /// 14 B /// 6 G2
95733_at	solute carrier family 29 (nucleoside transporters), member 1	Slc29a1	2.32399	2.3763	17 C
96086_at	RIKEN cDNA 1110031B06 gene	1110031B06Rik	3.06111	2.35591	11 B1.3
97449_at	aldehyde dehydrogenase family 7, member A1	Aldh7a1	4.59724	2.35264	18 D3|18 29.0 cM
103565_at	RIKEN cDNA 1810009A15 gene	1810009A15Rik	2.38931	2.29331	19 A
99127_at	spinocerebellar ataxia 10 homolog (human)	Sca10	1.4656	2.28814	15 E2
102879_s_at	Fc receptor, IgG, high affinity I	Fcgr1	2.40014	2.27923	3 F2.1|3 45.2 cM
95102_at	scotin gene	MGI:1915044	2.13735	2.23236	9 F2
92565_at	RIKEN cDNA 1110005A23 gene	1110005A23Rik	5.06848	2.21421	10 C1
97892_at	bromodomain containing 8	Brd8	2.43185	2.1719	18 B1
93281_at	reticulocalbin 2	Rcn2	1.82973	2.15145	9 C
103041_at	ephrin A4	Efna4	1.71372	2.13115	3 F1|3 48.0 cM
98759_f_at	tubulin, alpha 1 /// tubulin, alpha 2 /// tubulin, alpha 6 /// similar to Tubulin alpha-2 chain (Alpha-tubulin 2)	Tuba1 /// Tuba2 /// Tuba6 /// LOC545473	2.88591	2.10464	15 F1|15 60.4 cM /// 15 F1|2 84.0 cM /// 15 F1 /// 2 G3
93023_f_at	histone 1, H3g /// histone 1, H3f /// histone1, H3c /// histone1, H3d /// histone 1, H3b /// histone 1, H3e /// histone 1, H3h /// histone 1, H3i /// histone 1, H3a	Hist1h3g /// Hist1h3f /// Hist1h3c /// Hist1h3d /// Hist1h3b /// Hist1h3e /// Hist1h3h /// Hist1h3i /// Hist1h3a	1.81286	2.10145	13 A2-A3 /// 13 A2-A3|13 12.0 cM
98502_at	dual specificity phosphatase 19	Dusp19	1.43512	2.09854	2 C3
160065_s_at	cysteine and glycine-rich protein 1	Csrp1	2.26271	2.09408	1 E4|3 1.0 cM
97254_at	RNA binding motif protein 8a	Rbm8a	3.08844	2.06783	3 H3
99880_at	regulatory factor X, 1 (influences HLA class II expression)	Rfx1	1.51175	2.06621	8 C2|8 38.0 cM
96240_at	DNA segment, Chr 15, ERATO Doi 405, expressed	D15Ertd405e	1.75184	2.05848	15 F1|15 55.8 cM
103717_at	WW domain containing E3 ubiquitin protein ligase 2	Wwp2	1.78845	2.05811	8 D3
92809_r_at	FK506 binding protein 4	Fkbp4	1.56924	2.03614	6 F3
95427_at	replication protein A1	Rpa1	1.91754	2.02338	11 B5|11 44.0 cM
93254_at	mitogen activated protein kinase 1	Mapk1	2.05434	2.02274	16 A2|16 9.82 cM
95709_at	vitamin K epoxide reductase complex, subunit 1	Vkorc1	1.63646	2.01194	7 F3|7 61.0 cM
160371_at	ADP-ribosylation factor-like 6 interacting protein 1	Arl6ip1	1.99107	1.99914	7 F3
98992_at	endothelial precursor protein B9	Eppb9	1.51367	1.99845	11 B2
97962_at	synaptojanin 2	Synj2	1.75204	1.97374	17 A2-A3.1|17 3.3 cM
102807_at	prune homolog (Drosophila)	Prune	1.70415	1.97112	3 F2.1
160888_at	RalBP1 associated Eps domain containing protein	Reps1	3.76522	1.93446	10 A3
100621_at	ribonuclease/angiogenin inhibitor 1	Rnh1	1.73646	1.92723	7 F5
100629_at	glutathione S-transferase, mu 5	Gstm5	1.88904	1.91294	3 F3
93421_at	PFTAIRE protein kinase 1	Pftk1	1.52351	1.9094	5 A1|5 0.0 cM
92383_at	dual-specificity tyrosine-(Y)-phosphorylation regulated kinase 1a	Dyrk1a	1.53615	1.90122	16 C4|16 68.3 cM
95387_f_at	Sema domain, immunoglobulin domain (Ig), transmembrane domain (TM) and short cytoplasmic domain, (semaphorin) 4B	Sema4b	1.66968	1.89821	---
94942_at	cleavage stimulation factor, 3' pre-RNA, subunit 1	Cstf1	1.63216	1.87794	2 H3|2 99.0 cM
93992_at	RIKEN cDNA 5430437P03 gene	5430437P03Rik	2.23882	1.85562	8 C1
100577_at	small nuclear ribonucleoprotein D1	Snrpd1	2.30812	1.70762	18 A1
97594_r_at	flightless I homolog (Drosophila)	Fliih	4.64534	1.70461	11 B|11 34.0 cM
99106_at	COP9 (constitutive photomorphogenic) homolog, subunit 6 (Arabidopsis thaliana)	Cops6	1.3084	1.68419	5 G1
96711_at	zinc ribbon domain containing, 1	Znrd1	1.53096	1.66279	17 B3
94032_at	apolipoprotein A-I binding protein	Apoa1bp	1.59967	1.65709	3 F1
99493_at	RAB28, member RAS oncogene family	Rab28	1.69498	1.6241	5 B2
102797_at	dehydrogenase/reductase (SDR family) member 3	Dhrs3	1.32072	1.59567	4 E1
160068_at	sin3 associated polypeptide	Sap30	1.51519	1.59265	8 B2|8 31.0 cM
99466_at	RIKEN cDNA 6230401O10 gene	6230401O10Rik	1.42726	1.58224	7 A1
97479_at	ubiquitin-conjugating enzyme E2L 3	Ube2l3	1.34316	1.581	16 A2|16 10.2 cM
93437_f_at	RIKEN cDNA 4632419I22 gene	4632419I22Rik	1.47245	1.55977	11 C
96165_at	U2AF homology motif (UHM) kinase 1	Uhmk1	1.61489	1.54985	1 H2
95414_i_at	complement component 1, r subcomponent	C1r	1.58462	1.54658	6 F2
96649_at	RIKEN cDNA 2310042M24 gene	2310042M24Rik	1.47969	1.53918	2 D
100607_at	phospholipase D family, member 3	Pld3	1.44983	1.53658	7 A3
104733_at	centrin 2	Cetn2	1.38288	1.50197	X B|X 28.85 cM
97911_at	RIKEN cDNA 0910001L09 gene	0910001L09Rik	1.42257	1.48545	5 G2
162486_f_at	Down syndrome critical region gene 3	Dscr3	1.42713	1.47406	16 C4
96911_at	guanine nucleotide binding protein, beta 2	Gnb2	1.70213	1.45848	5 G2|5 76.0 cM
101481_at	ring finger protein 34	Rnf34	1.45185	1.41879	5 F
95025_at	DNA segment, Chr 16, human D22S680E, expressed	D16H22S680E	1.26958	1.3816	16 B1|16 11.0 cM
160430_at	catenin (cadherin associated protein), beta 1, 88kDa	Ctnnb1	2.1808	1.32176	9 F4|9 72.0 cM
102297_at	zinc finger protein 535	Zfp535	1.21041	1.2968	11 B3|11 33.0 cM
96504_at	paired box gene 8	Pax8	-1.33533	-1.09067	2 B|2 13.5 cM
102636_at	kinesin light chain 2	Klc2	-1.16381	-1.12603	19 A|19 9.0 cM
102214_at	periaxin	Prx	-1.22777	-1.17898	7 A3|7 10.75 cM
160441_at	CEA-related cell adhesion molecule 11	Ceacam11	-1.37996	-1.18034	7 A2
99888_at	zonadhesin	Zan	-1.29687	-1.19311	5 G2|5 78.0 cM
161693_r_at	DNA segment, Chr 1, ERATO Doi 161, expressed	D1Ertd161e	-1.24053	-1.20485	1 C4|1 41.0 cM
98758_at	arachidonate 15-lipoxygenase	Alox15	-1.27384	-1.22239	11 B3|11 40.0 cM
162055_f_at	---	---	-1.38958	-1.26097	---
161271_r_at	---	---	-1.30217	-1.27148	---
97077_f_at	reticulon 3	Rtn3	-1.22728	-1.27297	19 A
98073_at	cut-like 1 (Drosophila)	Cutl1	-1.46799	-1.30992	5 G2|5 78.0 cM
104372_at	abhydrolase domain containing 8	Abhd8	-1.53264	-1.3579	8 C1
92330_r_at	Similar to Visinin-like protein 3 (VILIP-3) (Neural visinin-like protein 3) (NVL-3) (NVP-3) (Hippocalcin-like protein 1)	---	-1.42345	-1.366	12 A1.2
92255_at	homeo box B4	Hoxb4	-1.45707	-1.38281	11 D|11 56.05 cM
98852_at	sal-like 3 (Drosophila)	Sall3	-1.46527	-1.40109	18 E3
96490_at	rhomboid, veinlet-like 4 (Drosophila)	Rhbdl4	-1.46098	-1.41824	11 B5
103067_at	v-ral simian leukemia viral oncogene homolog A (ras related)	Rala	-1.6345	-1.4209	13 A3.1|13 10.0 cM
162178_r_at	Zinc finger, CCHC domain containing 7	Zcchc7	-1.43085	-1.45334	---
97697_at	ribosomal protein L7	Rpl7	-1.54962	-1.45966	1 A3
161140_r_at	Hephaestin	Heph	-1.96541	-1.53957	---
97526_at	adaptor-related protein complex 3, mu 1 subunit	Ap3m1	-1.56062	-1.54371	14 A3|14 2.5 cM
162250_f_at	Zinc finger, CCHC domain containing 6	Zcchc6	-2.25656	-1.59436	13 B2
98928_at	coronin, actin binding protein 1B	Coro1b	-1.85879	-1.64447	19 A|19 0.5 cM
97462_at	RIKEN cDNA 3110006P09 gene	3110006P09Rik	-1.7572	-1.67317	15 B3.1
99099_at	signal transducer and activator of transcription 3	Stat3	-1.99267	-1.67625	11 D|11 60.5 cM
100579_s_at	clathrin, light polypeptide (Lca)	Clta	-1.90875	-1.68075	---
96752_at	intercellular adhesion molecule	Icam1	-1.48889	-1.7457	9 A3|9 7.0 cM
96945_at	synaptosomal-associated protein 23	Snap23	-1.72459	-1.7833	2 E5|2 61.8 cM
93720_at	1-acylglycerol-3-phosphate O-acyltransferase 1 (lysophosphatidic acid acyltransferase, alpha)	Agpat1	-1.71563	-1.79275	17 B1
101047_at	RIKEN cDNA 2410026K10 gene	2410026K10Rik	-1.92532	-1.79475	---
95091_at	SEC13-like 1 (S. cerevisiae)	Sec13l1	-2.14892	-1.83765	6 E3|6 52.5 cM
96277_at	Actin related protein 2/3 complex, subunit 5	Arpc5	-1.87615	-1.85155	1 A3
94469_at	methionine adenosyltransferase II, beta	Mat2b	-1.71925	-1.93399	11 A5
103997_at	erythropoietin receptor	Epor	-2.01394	-1.96167	9 A3|9 5.0 cM
103622_at	malonyl-CoA decarboxylase	Mlycd	-1.902	-1.9815	---
161120_r_at	Tu translation elongation factor, mitochondrial	Tufm	-2.12313	-1.98544	7 F3
94276_at	hydroxysteroid (17-beta) dehydrogenase 12	Hsd17b12	-2.10444	-2.01192	2 E1
161926_r_at	prolyl 4-hydroxylase, beta polypeptide	P4hb	-1.59844	-2.01502	11 D-E|11 80.0 cM
102370_at	dehydrogenase/reductase (SDR family) member 8	Dhrs8	-2.249	-2.19134	5 E4
161816_r_at	glycolipid transfer protein	MGI:1929253	-2.18202	-2.22829	5 F
160960_at	ATPase, H+ transporting, lysosomal V0 subunit a isoform 2	Atp6v0a2	-2.19947	-2.31677	5 G1.1
160645_at	baculoviral IAP repeat-containing 3	Birc3	-2.65897	-2.35473	9 A2
161888_r_at	COMM domain containing 9	Commd9	-3.00337	-2.49105	2 E2
162415_f_at	calcium activated nucleotidase 1	Cant1	-2.33114	-2.50919	11 E2|11 75.0 cM
103569_at	SH3-domain GRB2-like B1 (endophilin)	Sh3glb1	-2.71529	-2.56935	3 H2
102768_i_at	sterol-C5-desaturase (fungal ERG3, delta-5-desaturase) homolog (S. cerevisae)	Sc5d	-2.01791	-2.57046	9 B
160092_at	interferon-related developmental regulator 1	Ifrd1	-2.68539	-2.74168	12 A3|12 21.5 cM
102021_at	interleukin 4 receptor, alpha	Il4ra	-2.66336	-3.08033	7 F3|7 62.0 cM
96768_at	F-box and WD-40 domain protein 4	Fbxw4	-1.82296	-3.17885	19 C3|19 43.0 cM
94806_at	pyruvate dehydrogenase (lipoamide) beta	Pdhb	-1.8506	-3.423	14 A1
92880_at	milk fat globule-EGF factor 8 protein	Mfge8	-2.79841	-3.60747	7 D1|7 41.2 cM
102678_at	tripartite motif protein 21	Trim21	-3.33671	-3.73195	---
98102_at	pyruvate dehydrogenase E1 alpha 1	Pdha1	-3.09141	-3.76831	X F3-F4|X 66.5 cM
160099_at	lectin, galactose binding, soluble 4	Lgals4	-2.94993	-3.84585	7 A3|7 4.0 cM
104260_at	expressed sequence AW112037	AW112037	-2.66346	-3.85162	---
103303_at	Chromodomain helicase DNA binding protein 7	Chd7	-4.42063	-4.14019	4 A1
92521_at	AT motif binding factor 1	Atbf1	-2.87567	-4.23737	8 E1
161005_at	RIKEN cDNA 5730420B22 gene	5730420B22Rik	-3.6031	-4.49324	14 C1
104483_at	procollagen, type IX, alpha 1	Col9a1	-4.10685	-4.50576	1 A5|1 15.0 cM
96746_at	dihydrolipoamide S-acetyltransferase (E2 component of pyruvate dehydrogenase complex)	Dlat	-3.30048	-4.64762	9 A5.3
98589_at	adipose differentiation related protein	Adfp	-4.54553	-4.68406	4 C4|4 38.9 cM
96875_r_at	Tax1 (human T-cell leukemia virus type I) binding protein 1	Tax1bp1	-4.2761	-4.97528	6 B3|6 26.0 cM
92786_at	EF hand domain containing 1	Efhd1	-5.76611	-5.12864	1 C5
104268_at	interleukin 6 receptor, alpha	Il6ra	-5.92923	-5.24278	3 F1|3 42.1 cM
103029_at	programmed cell death 4	Pdcd4	-4.78308	-5.26181	19 D2|19 20.0 cM
100022_at	cytokine inducible SH2-containing protein	Cish	-3.94009	-5.26212	9 F1|9 59.0 cM
102644_at	MyoD family inhibitor domain containing	Mdfic	-5.12641	-5.40519	6 A1
161227_r_at	---	---	-4.72207	-5.49855	---
93308_s_at	pyruvate carboxylase	Pcx	-3.03245	-5.71196	19 A|19 0.0 cM
103795_f_at	T-cell immunoglobulin and mucin domain containing 2	Timd2	-9.8171	-6.03024	11 B1.1
160312_at	chemokine-like factor super family 6	Cklfsf6	-7.26286	-6.17927	9 F3
162302_f_at	folate receptor 1 (adult)	Folr1	-6.40007	-7.11211	7 E2
97316_at	enoyl-Coenzyme A, hydratase/3-hydroxyacyl Coenzyme A dehydrogenase	Ehhadh	-5.84096	-7.42101	16 B1
103794_i_at	T-cell immunoglobulin and mucin domain containing 2	Timd2	-8.41508	-8.03248	11 B1.1
97964_at	FK506 binding protein 11	Fkbp11	-9.80187	-8.15819	15 F2
99527_at	nuclear factor, erythroid derived 2, like 3	Nfe2l3	-9.46317	-10.768	6 B3|6 25.5 cM
162467_r_at	RIKEN cDNA 2700078K21 gene	2700078K21Rik	-10.9216	-10.8652	7 F5
97442_at	solute carrier family 39 (metal ion transporter), member 8	Slc39a8	-7.70631	-11.3597	3 G3|3 66.0 cM
98892_at	lipin 1	Lpin1	-8.37336	-11.6512	12 A1.1|12 9.0 cM
102708_at	butyrophilin, subfamily 1, member A1	Btn1a1	-15.7081	-12.1864	13 A3.1|13 12.0 cM
99553_f_at	regulator of G-protein signaling 8	Rgs8	-20.066	-12.1957	1 G3
94432_at	beta galactoside alpha 2,6 sialyltransferase 1	St6gal1	-19.8042	-12.9402	16 B1|16 15.5 cM
96030_at	casein alpha	Csna	-12.3331	-15.5611	5 E1|5 44.9 cM
98423_at	gap junction membrane channel protein beta 2	Gjb2	-20.2376	-18.1196	14 D1-E1|14 21.0 cM
100422_i_at	signal transducer and activator of transcription 5A	Stat5a	-15.6284	-18.2148	11 D|11 60.5 cM
96119_s_at	angiopoietin-like 4	Angptl4	-28.8664	-28.1662	17 B1
94507_at	Acyl-CoA synthetase long-chain family member 1	Acsl1	-38.7498	-37.5421	8 B2
93332_at	CD36 antigen	Cd36	-5.58005	-43.2016	5 A3|5 2.0 cM
97519_at	secreted phosphoprotein 1	Spp1	-48.7258	-49.3815	5 E5|5 56.0 cM
101783_i_at	---	---	-60.3068	-59.4967	---
161609_at	regulator of G-protein signaling 16	Rgs16	-109.152	-73.2097	1 G3|1 78.0 cM
94378_at	regulator of G-protein signaling 16	Rgs16	-9.94258	-89.538	1 G3|1 78.0 cM
98312_at	thrombospondin type 1 domain containing gene	MGI:2183426	-102.946	-123.42	4 D2.2
97987_at	insulin-like growth factor binding protein,	Igfals	-20.5165	-247.479	17 A2-A3|17 17.1 cM
99994_at	cell death-inducing DNA fragmentation factor,	Cidea	-378.208	-404.786	18 E1
102931_at	whey acidic protein	Wap	-14.5773	-740.94	11 A1|11 0.5 cM
94214_at	fatty acid binding protein 3, muscle and heart	Fabp3	-1105.85	-1040.37	4 D2.2|4 61.0 cM
100463_at	casein gamma	Csng	-2429.46	-2618.95	5 E1|5 44.93 cM
98063_at	glycosylation dependent cell adhesion molecule 1	Glycam1	-3590.53	-3488.61	15 F3|15 63.0 cM

## Sheet: GO
Probe Set ID	Gene Title	Gene Symbol	4w_11_MINO_vs_PL_FC	8w_D_MINO_vs_PL_FC	Chromosomal Location	GO	GO Biological Process Description	GO Molecular Function Description	GO Cellular Component Description	Pathway
102927_s_at	Huntington disease gene homolog	Hdh	3.08844	2.06783	5 B1-B2|5 20.0 cM	Apoptosis	anti-apoptosis /// vesicle transport along microtubule	binding /// protein binding /// protein binding	nucleus /// cytoplasm /// cytoplasmic membrane-bound vesicle /// inclusion body	---
102879_s_at	Fc receptor, IgG, high affinity I	Fcgr1	2.30812	1.70762	3 F2.1|3 45.2 cM	apoptosis	antibody-dependent cellular cytotoxicity /// positive regulation of type IIa hypersensitivity /// positive regulation of type III hypersensitivity /// receptor mediated endocytosis /// phagocytosis, recognition /// phagocytosis, engulfment /// cell surface receptor linked signal transduction /// antigen presentation, exogenous antigen /// antigen presentation, exogenous antigen via MHC class I //…	receptor activity /// IgG receptor activity /// IgG binding /// IgG binding	extracellular space /// external side of plasma membrane /// integral to membrane	Inflammatory_Response_Pathway
160645_at	baculoviral IAP repeat-containing 3	Birc3	0.454656	0.431635	9 A2	Apoptosis	apoptosis /// anti-apoptosis /// protein ubiquitination /// regulation of apoptosis	ubiquitin-protein ligase activity /// protein binding /// zinc ion binding /// metal ion binding	ubiquitin ligase complex /// intracellular	Apoptosis /// Apoptosis_GenMAPP
95102_at	scotin gene	MGI:1915044	2.26271	2.09408	9 F2	Apoptosis	induction of apoptosis /// apoptotic program	---	nuclear membrane /// endoplasmic reticulum /// integral to membrane	---
96119_s_at	angiopoietin-like 4	Angptl4	0.0504944	0.0772784	17 B1	apoptosis	negative regulation of apoptosis	---	extracellular space /// extracellular space	---
103015_at	B-cell leukemia/lymphoma 6	Bcl6	5.22718	8.29412	16 B1|16 13.9 cM	Apoptosis	negative regulation of transcription from RNA polymerase II promoter /// transcription /// regulation of transcription, DNA-dependent /// spermatogenesis /// negative regulation of apoptosis	nucleic acid binding /// DNA binding /// protein binding /// zinc ion binding /// transcriptional repressor activity /// metal ion binding	nucleus	---
93536_at	Bcl2-associated X protein	Bax	4.47224	3.38918	7 B5|7 23.0 cM	Apoptosis	release of cytochrome c from mitochondria /// protein insertion into mitochondrial membrane during induction of apoptosis /// apoptosis /// induction of apoptosis /// response to DNA damage stimulus /// neurogenesis /// induction of apoptosis by extracellular signals /// induction of apoptosis by intracellular signals /// caspase activation via cytochrome c /// caspase activation via cytochrome c…	protein binding	mitochondrial outer membrane /// cytosol /// integral to membrane	Apoptosis /// Apoptosis_GenMAPP /// Apoptosis_KEGG
101583_at	B-cell translocation gene 2, anti-proliferative	Btg2	2.85881	4.30078	1 E4|1 71.0 cM	Apoptosis	transcription /// regulation of transcription, DNA-dependent /// protein amino acid methylation /// response to DNA damage stimulus /// anterior/posterior pattern formation /// neuron differentiation /// negative regulation of apoptosis	protein binding	---	---
98067_at	cyclin-dependent kinase inhibitor 1A (P21)	Cdkn1a	32.5493	13.0692	17 A3.3|17 15.23 cM	cell cycle, apoptosis	regulation of cell cycle /// response to DNA damage stimulus /// cell cycle /// cell cycle arrest /// negative regulation of cell proliferation /// response to UV /// positive regulation of B cell proliferation /// negative regulation of apoptosis /// positive regulation of non-apoptotic programmed cell death /// negative regulation of cyclin dependent protein kinase activity	protein kinase inhibitor activity /// cyclin-dependent protein kinase inhibitor activity /// protein binding /// kinase activity /// cyclin binding /// metal ion binding	cyclin-dependent protein kinase holoenzyme complex /// nucleus	Cell_Cycle_KEGG /// G1_to_S_cell_cycle_Reactome
99994_at	cell death-inducing DNA fragmentation factor, alpha subunit-like effector A	Cidea	0.00916156	0.0136594	18 E1	Apoptosis, lipid	lipid metabolism /// apoptosis	protein binding	intracellular /// mitochondrion /// mitochondrial membrane	---
103569_at	SH3-domain GRB2-like B1 (endophilin)	Sh3glb1	0.428975	0.398535	3 H2	apoptosis, lipid	phosphatidic acid biosynthesis /// apoptosis /// induction of apoptosis /// apoptotic program /// phospholipid biosynthesis	fatty acid binding /// protein binding /// lipid binding /// acyltransferase activity /// transferase activity /// lysophosphatidic acid acyltransferase activity	cytoplasm /// mitochondrial membrane /// endoplasmic reticulum /// microsome /// cytosol /// membrane	---
100422_i_at	signal transducer and activator of transcription 5A	Stat5a	0.0636612	0.0820589	11 D|11 60.5 cM	JAK/Stat, lipid, apoptosis	luteinization /// natural killer cell differentiation /// transcription /// regulation of transcription, DNA-dependent /// signal transduction /// intracellular signaling cascade /// JAK-STAT cascade /// pregnancy /// lactation /// positive regulation of	DNA binding /// transcription factor activity /// signal transducer activity /// protein binding	nucleus /// cytoplasm	---
103622_at	malonyl-CoA decarboxylase	Mlycd	0.501839	0.596568	---	lipid	acetyl-CoA metabolism /// protein targeting /// fatty acid metabolism /// fatty acid biosynthesis /// acyl-CoA metabolism /// lipid biosynthesis	methylmalonyl-CoA decarboxylase activity /// lyase activity /// carboxy-lyase activity /// malonyl-CoA decarboxylase activity	cytoplasm /// mitochondrion /// peroxisome	beta-Alanine metabolism /// Propanoate metabolism
98758_at	arachidonate 15-lipoxygenase	Alox15	0.767951	0.786485	11 B3|11 40.0 cM	lipid	carbohydrate metabolism /// electron transport /// leukotriene metabolism /// leukotriene biosynthesis	arachidonate 12-lipoxygenase activity /// hydrolase activity, hydrolyzing O-glycosyl compounds /// iron ion binding /// lipoxygenase activity /// oxidoreductase activity /// oxidoreductase activity, acting on single donors with incorporation of molecular oxygen, incorporation of two atoms of oxygen /// metal ion binding /// arachidonate 15-lipoxygenase activity	---	Eicosanoid_Synthesis /// Prostaglandin and leukotriene metabolism
98593_at	cytidine monophospho-N-acetylneuraminic acid synthetase	Cmas	3.67247	3.24492	6 G3|6 74.0 cM	lipid	CMP-N-acetylneuraminate biosynthesis /// lipopolysaccharide biosynthesis	N-acylneuraminate cytidylyltransferase activity /// transferase activity /// nucleotidyltransferase activity	nucleus	---
93308_s_at	pyruvate carboxylase	Pcx	0.173427	0.194983	19 A|19 0.0 cM	lipid	gluconeogenesis /// metabolism /// lipid biosynthesis	nucleotide binding /// catalytic activity /// pyruvate carboxylase activity /// ATP binding /// biotin binding /// ligase activity /// manganese ion binding	cytoplasm /// mitochondrion	Fatty_Acid_Synthesis /// Glycolysis_and_Gluconeogenesis /// Krebs-TCA_Cycle /// Citrate cycle (TCA cycle) /// Alanine and aspartate metabolism /// Pyruvate metabolism
97316_at	enoyl-Coenzyme A, hydratase/3-hydroxyacyl Coenzyme A dehydrogenase	Ehhadh	0.137687	0.161831	16 B1	lipid	lipid metabolism /// fatty acid metabolism /// fatty acid beta-oxidation /// acyl-CoA metabolism /// metabolism	catalytic activity /// 3-hydroxyacyl-CoA dehydrogenase activity /// dodecenoyl-CoA delta-isomerase activity /// enoyl-CoA hydratase activity /// oxidoreductase activity /// lyase activity /// isomerase activity	mitochondrion /// peroxisome	Mitochondrial_fatty_acid_betaoxidation
94507_at	Acyl-CoA synthetase long-chain family member 1	Acsl1	0.0498355	0.0819959	8 B2	lipid	lipid metabolism /// fatty acid metabolism /// metabolism	magnesium ion binding /// catalytic activity /// long-chain-fatty-acid-CoA ligase activity /// ligase activity	mitochondrion /// integral to membrane	Fatty_Acid_Degradation /// Mitochondrial_fatty_acid_betaoxidation /// Fatty acid metabolism
98892_at	lipin 1	Lpin1	0.101863	0.165831	12 A1.1|12 9.0 cM	lipid	lipid metabolism /// regulation of fat cell differentiation	---	nucleus	---
98589_at	adipose differentiation related protein	Adfp	0.243495	0.221938	4 C4|4 38.9 cM	lipid	long-chain fatty acid transport /// lipid storage	protein binding	nucleus /// lipid particle /// plasma membrane /// membrane	---
93720_at	1-acylglycerol-3-phosphate O-acyltransferase 1 (lysophosphatidic acid acyltransferase, alpha)	Agpat1	0.537984	0.608099	17 B1	lipid	metabolism /// phospholipid biosynthesis	1-acylglycerol-3-phosphate O-acyltransferase activity /// acyltransferase activity /// transferase activity	extracellular space /// membrane /// integral to membrane	Glycerolipid metabolism /// Glycerophospholipid metabolism
94214_at	fatty acid binding protein 3, muscle and heart	Fabp3	0.000904283	0.000961194	4 D2.2|4 61.0 cM	lipid	phosphatidylcholine biosynthesis /// transport	transporter activity /// binding /// lipid binding	---	---
95607_at	START domain containing 3	Stard3	3.22782	3.96827	11 D	lipid	steroid biosynthesis /// C21-steroid hormone biosynthesis /// transport /// lipid transport	lipid binding /// cholesterol binding /// cholesterol transporter activity	cytoplasm /// late endosome /// integral to membrane	---
94276_at	hydroxysteroid (17-beta) dehydrogenase 12	Hsd17b12	0.495562	0.389035	2 E1	lipid	steroid biosynthesis /// metabolism /// lipid biosynthesis	oxidoreductase activity	integral to membrane	---
102768_i_at	sterol-C5-desaturase (fungal ERG3, delta-5-desaturase) homolog (S. cerevisae)	Sc5d	0.376085	0.424677	9 B	lipid	steroid biosynthesis /// metabolism /// lipid biosynthesis /// sterol biosynthesis	catalytic activity /// oxidoreductase activity /// lathosterol oxidase activity	endoplasmic reticulum /// integral to membrane	Cholesterol_Biosynthesis
104733_at	centrin 2	Cetn2	1.42713	1.47406	X B|X 28.85 cM	cell cycle	cytokinesis /// cell cycle /// mitosis /// cell division	nucleic acid binding /// calcium ion binding /// protein binding /// ATP binding /// ATP-dependent helicase activity	centrosome /// centriole	---
92909_at	placental growth factor	Pgf	2.63838	4.66432	12 D|12 39.0 cM	cell cycle	regulation of cell cycle /// angiogenesis /// ureteric bud branching /// development /// cell proliferation /// cell differentiation	growth factor activity	extracellular space /// membrane	---
94231_at	cyclin D1	Ccnd1	8.07879	4.10534	7 F5|7 72.3 cM	cell cycle	regulation of cell cycle /// re-entry into mitotic cell cycle /// protein amino acid phosphorylation /// cell cycle /// fat cell differentiation /// cell division	protein kinase activity /// protein binding /// kinase activity /// cyclin-dependent protein kinase regulator activity	cyclin-dependent protein kinase holoenzyme complex /// nucleus /// cytosol	G1_to_S_cell_cycle_Reactome /// Wnt_Signaling
99099_at	signal transducer and activator of transcription 3	Stat3	0.579849	0.560758	11 D|11 60.5 cM	JAK/Stat	eye photoreceptor cell differentiation /// transcription /// regulation of transcription, DNA-dependent /// regulation of transcription from RNA polymerase II promoter /// transcription from RNA polymerase II promoter /// acute-phase response /// signal transduction /// intracellular signaling cascade /// JAK-STAT cascade	DNA binding /// transcription factor activity /// signal transducer activity /// protein binding /// transcriptional activator activity /// protein dimerization activity	nucleus /// cytoplasm /// plasma membrane	TGF_Beta_Signaling_Pathway
98502_at	dual specificity phosphatase 19	Dusp19	1.99107	1.99914	2 C3	MAPK	inactivation of MAPK activity /// protein amino acid dephosphorylation /// protein amino acid dephosphorylation /// JNK cascade	phosphoprotein phosphatase activity /// protein tyrosine phosphatase activity /// protein binding /// protein tyrosine/serine/threonine phosphatase activity /// protein tyrosine/serine/threonine phosphatase activity /// protein tyrosine/threonine phosphatase activity /// JUN kinase phosphatase activity /// hydrolase activity	cytoplasm	---
93254_at	mitogen activated protein kinase 1	Mapk1	1.75204	1.97374	16 A2|16 9.82 cM	MAPK	MAPKKK cascade /// protein amino acid phosphorylation /// protein amino acid phosphorylation /// response to DNA damage stimulus /// cell cycle /// signal transduction /// organogenesis /// phosphorylation	nucleotide binding /// phosphotyrosine binding /// protein kinase activity /// protein kinase activity /// protein serine/threonine kinase activity /// MAP kinase activity /// MAP kinase activity /// MAP kinase activity /// protein-tyrosine kinase activity /// protein binding /// ATP binding /// kinase activity /// transferase activity	nucleus /// cytoplasm	Integrin-mediated_cell_adhesion_KEGG /// MAPK_Cascade /// S1P_Signaling
100022_at	cytokine inducible SH2-containing protein	Cish	0.20907	0.190049	9 F1|9 59.0 cM	PKC	regulation of cell growth /// protein kinase C activation /// intracellular signaling cascade /// negative regulation of signal transduction	protein binding	plasma membrane	---
96768_at	F-box and WD-40 domain protein 4	Fbxw4	0.372385	0.36474	19 C3|19 43.0 cM	Wnt	ubiquitin cycle /// development /// Wnt receptor signaling pathway	---	---	---
100621_at	ribonuclease/angiogenin inhibitor 1	Rnh1	1.66968	1.89821	7 F5		---	---	---	---
100884_at	aldo-keto reductase family 1, member B8	Akr1b8	3.29594	4.30084	6 B1|6 13.0 cM		---	aldehyde reductase activity /// oxidoreductase activity	---	---
101047_at	RIKEN cDNA 2410026K10 gene	2410026K10Rik	0.533005	0.540089	---		---	---	---	---
101481_at	ring finger protein 34	Rnf34	1.32072	1.59567	5 F		---	metal ion binding	---	---
101783_i_at	---	---	0.0346424	0.0355035	---		---	---	---	---
101845_s_at	component of Sp100-rs /// similar to component of Sp100-rs	Csprs /// Sp100-rs	71.4349	66.8326	8 B1.3|1 53.1 cM /// 8 B1.3		---	receptor activity	nucleus	---
101846_r_at	component of Sp100-rs	Csprs	24.8876	27.9189	8 B1.3|1 53.1 cM		---	receptor activity	nucleus	---
102214_at	periaxin	Prx	0.814485	0.848189	7 A3|7 10.75 cM		---	protein binding	nucleus /// cytoplasm /// plasma membrane /// membrane	---
102410_at	heparan sulfate (glucosamine) 3-O-sulfotransferase 1	Hs3st1	3.77038	9.84764	5 B3|5 22.0 cM		---	sulfotransferase activity /// heparin-glucosamine 3-O-sulfotransferase activity /// transferase activity	extracellular space /// Golgi stack	---
102636_at	kinesin light chain 2	Klc2	0.814813	0.785567	19 A|19 9.0 cM		---	motor activity /// microtubule motor activity /// protein binding	kinesin complex /// microtubule	---
102644_at	MyoD family inhibitor domain containing	Mdfic	0.195068	0.185007	6 A1		---	---	---	---
102708_at	butyrophilin, subfamily 1, member A1	Btn1a1	0.100577	0.0111684	13 A3.1|13 12.0 cM		---	---	extracellular space /// integral to membrane	---
102859_at	DNA segment, Chr 6, ERATO Doi 253, expressed	D6Ertd253e	5.68121	10.4104	6 C1|6 31.5 cM		---	receptor activity	---	---
102931_at	whey acidic protein	Wap	0.00264405	0.00247044	11 A1|11 0.5 cM		---	endopeptidase inhibitor activity	extracellular space	---
103029_at	programmed cell death 4	Pdcd4	0.211772	0.181866	19 D2|19 20.0 cM		---	isomerase activity	---	---
103041_at	ephrin A4	Efna4	2.07179	2.50133	3 F1|3 48.0 cM		---	---	extracellular space /// membrane	---
103270_at	G two S phase expressed protein 1	Gtse1	6.72782	5.49466	15 E2|15 46.4 cM		---	---	microtubule	---
103303_at	Chromodomain helicase DNA binding protein 7	Chd7	0.323477	0.265371	4 A1		---	---	---	---
103565_at	RIKEN cDNA 1810009A15 gene	1810009A15Rik	2.35395	2.47827	19 A		---	---	---	---
103794_i_at	T-cell immunoglobulin and mucin domain containing 2	Timd2	0.129764	0.0880304	11 B1.1		---	---	extracellular space /// integral to membrane	---
103795_f_at	T-cell immunoglobulin and mucin domain containing 2	Timd2	0.171205	0.134752	11 B1.1		---	---	extracellular space /// integral to membrane	---
103997_at	erythropoietin receptor	Epor	0.508799	0.649531	9 A3|9 5.0 cM		---	receptor activity /// transmembrane receptor activity /// hematopoietin/interferon-class (D200-domain) cytokine receptor activity	extracellular space /// membrane /// integral to membrane	---
104260_at	expressed sequence AW112037	AW112037	0.329767	0.175071	---		---	---	---	---
160099_at	lectin, galactose binding, soluble 4	Lgals4	0.33296	0.401437	7 A3|7 4.0 cM		---	protein binding /// sugar binding	---	---
160441_at	CEA-related cell adhesion molecule 11	Ceacam11	0.806104	0.829978	7 A2		---	---	extracellular space	---
160565_at	creatine kinase, mitochondrial 1, ubiquitous	Ckmt1	7.99419	8.65065	2 F1-F3|2 67.6 cM		---	creatine kinase activity /// kinase activity /// transferase activity /// transferase activity, transferring phosphorus-containing groups	extracellular space /// mitochondrion /// mitochondrion	---
160822_at	Rap1, GTPase-activating protein 1	Rap1ga1	6.20338	7.84135	4 D3|4 66.3 cM		---	---	---	---
160888_at	RalBP1 associated Eps domain containing protein	Reps1	1.69498	1.6241	10 A3		---	calcium ion binding	---	---
161227_r_at	---	---	0.17921	0.0231473	---		---	---	---	---
161271_r_at	---	---	0.724661	0.847211	---		---	---	---	---
161888_r_at	COMM domain containing 9	Commd9	0.444642	0.456342	2 E2		---	---	---	---
162055_f_at	---	---	0.748878	0.916864	---		---	---	---	---
162178_r_at	Zinc finger, CCHC domain containing 7	Zcchc7	0.65247	0.73643	---		---	nucleic acid binding	---	---
162250_f_at	Zinc finger, CCHC domain containing 6	Zcchc6	0.611809	0.703781	13 B2		---	metal ion binding	---	---
162467_r_at	RIKEN cDNA 2700078K21 gene	2700078K21Rik	0.105673	0.0928676	7 F5		---	metal ion binding	nucleus	---
92330_r_at	Similar to Visinin-like protein 3 (VILIP-3) (Neural visinin-like protein 3) (NVL-3) (NVP-3) (Hippocalcin-like protein 1)	---	0.686307	0.723164	12 A1.2		---	---	---	---
93281_at	reticulocalbin 2	Rcn2	2.13735	2.23236	9 C		---	calcium ion binding	extracellular space /// endoplasmic reticulum	---
93437_f_at	RIKEN cDNA 4632419I22 gene	4632419I22Rik	1.4656	2.28814	11 C		---	---	viral envelope	---
93479_at	RIKEN cDNA A930031D07 gene	A930031D07Rik	7.3275	12.5783	1 E4		---	---	---	---
93992_at	RIKEN cDNA 5430437P03 gene	5430437P03Rik	1.59967	1.65709	8 C1		---	---	---	---
94032_at	apolipoprotein A-I binding protein	Apoa1bp	1.52351	1.9094	3 F1		---	protein binding	---	---
94384_at	immediate early response 3	Ier3	6.4139	6.60322	17 B1		---	---	integral to membrane	---
94469_at	methionine adenosyltransferase II, beta	Mat2b	0.519393	0.557179	11 A5		---	transferase activity	---	Methionine metabolism /// Selenoamino acid metabolism
95025_at	DNA segment, Chr 16, human D22S680E, expressed	D16H22S680E	1.3084	1.68419	16 B1|16 11.0 cM		---	---	---	---
95660_at	ethylmalonic encephalopathy 1	Ethe1	4.25294	3.67898	7 A3		---	---	mitochondrion	---
96016_at	RIKEN cDNA 2700094K13 gene	2700094K13Rik	3.66162	3.79	---		---	---	---	---
96086_at	RIKEN cDNA 1110031B06 gene	1110031B06Rik	2.38931	2.29331	11 B1.3		---	---	---	---
96240_at	DNA segment, Chr 15, ERATO Doi 405, expressed	D15Ertd405e	1.8443	2.57515	15 F1|15 55.8 cM		---	---	---	---
96490_at	rhomboid, veinlet-like 4 (Drosophila)	Rhbdl4	0.681204	0.763403	11 B5		---	serine-type endopeptidase activity /// calcium ion binding /// peptidase activity /// hydrolase activity	integral to membrane	---
96649_at	RIKEN cDNA 2310042M24 gene	2310042M24Rik	1.43512	2.09854	2 D		---	DNA binding	nucleus /// integral to membrane	---
96875_r_at	Tax1 (human T-cell leukemia virus type I) binding protein 1	Tax1bp1	0.233858	0.200994	6 B3|6 26.0 cM		---	---	---	---
97077_f_at	reticulon 3	Rtn3	0.71964	0.793039	19 A		---	---	endoplasmic reticulum /// integral to membrane	---
97462_at	RIKEN cDNA 3110006P09 gene	3110006P09Rik	0.58165	0.517067	15 B3.1		---	---	---	---
97911_at	RIKEN cDNA 0910001L09 gene	0910001L09Rik	1.42257	1.48545	5 G2		---	---	---	---
97962_at	synaptojanin 2	Synj2	1.70415	1.97112	17 A2-A3.1|17 3.3 cM		---	phosphatidylinositol-4,5-bisphosphate 5-phosphatase activity /// nucleic acid binding /// RNA binding /// inositol or phosphatidylinositol phosphatase activity /// phosphoinositide 5-phosphatase activity /// inositol-polyphosphate 5-phosphatase activity /// protein binding /// hydrolase activity	---	mRNA_processing_binding_Reactome
98312_at	thrombospondin type 1 domain containing gene	MGI:2183426	0.0165819	0.0168077	4 D2.2		---	---	extracellular space /// nucleus	---
98928_at	coronin, actin binding protein 1B	Coro1b	0.582875	0.557804	19 A|19 0.5 cM		---	actin binding	---	---
98992_at	endothelial precursor protein B9	Eppb9	1.71372	2.13115	11 B2		---	---	extracellular space	---
99106_at	COP9 (constitutive photomorphogenic) homolog, subunit 6 (Arabidopsis thaliana)	Cops6	1.53615	1.90122	5 G1		---	protein binding	nucleus /// signalosome complex	---
99127_at	spinocerebellar ataxia 10 homolog (human)	Sca10	2.32399	2.3763	15 E2		---	binding	---	---
99466_at	RIKEN cDNA 6230401O10 gene	6230401O10Rik	1.47969	1.53918	7 A1		---	---	---	---
96746_at	dihydrolipoamide S-acetyltransferase (E2 component of pyruvate dehydrogenase complex)	Dlat	0.253801	0.190038	9 A5.3		acetyl-CoA biosynthesis from pyruvate	dihydrolipoyllysine-residue acetyltransferase activity /// transferase activity /// lipoic acid binding	mitochondrion /// pyruvate dehydrogenase complex (sensu Eukaryota) /// pyruvate dehydrogenase complex	Glycolysis_and_Gluconeogenesis /// Krebs-TCA_Cycle /// Glycolysis / Gluconeogenesis /// Pyruvate metabolism
160065_s_at	cysteine and glycine-rich protein 1	Csrp1	1.93476	2.82112	1 E4|3 1.0 cM		actin cytoskeleton organization and biogenesis	protein binding /// zinc ion binding /// metal ion binding	nucleus /// actin cytoskeleton	---
104372_at	abhydrolase domain containing 8	Abhd8	0.698883	0.688069	8 C1		aromatic compound metabolism	catalytic activity /// epoxide hydrolase activity /// hydrolase activity	---	---
102374_at	Down syndrome critical region gene 1-like 2	Dscr1l2	4.59041	4.05591	4 D3		calcium-mediated signaling	---	---	---
102807_at	prune homolog (Drosophila)	Prune	1.70213	1.45848	3 F2.1		carbohydrate metabolism	nucleic acid binding /// hydrolase activity, hydrolyzing O-glycosyl compounds /// pyrophosphatase activity	cytoplasm	---
97987_at	insulin-like growth factor binding protein, acid labile subunit	Igfals	0.00971382	0.00810238	17 A2-A3|17 17.1 cM		cell adhesion	protein binding /// insulin-like growth factor binding	extracellular space	---
98063_at	glycosylation dependent cell adhesion molecule 1	Glycam1	0.00027851	0.000286647	15 F3|15 63.0 cM		cell adhesion	protein binding	extracellular space /// plasma membrane	---
99888_at	zonadhesin	Zan	0.785031	0.818067	5 G2|5 78.0 cM		cell adhesion /// binding of sperm to zona pellucida	protein binding	extracellular space /// membrane /// integral to membrane	---
98423_at	gap junction membrane channel protein beta 2	Gjb2	0.0639862	0.0549004	14 D1-E1|14 21.0 cM		cell communication /// cell-cell signaling	gap-junction forming channel activity /// protein binding /// connexon channel activity	gap junction /// connexon complex /// integral to membrane	Calcium_regulation_in_cardiac_cells
104268_at	interleukin 6 receptor, alpha	Il6ra	0.219996	0.21349	3 F1|3 42.1 cM		cell surface receptor linked signal transduction	receptor activity /// hematopoietin/interferon-class (D200-domain) cytokine receptor activity /// interleukin receptor activity	extracellular space /// integral to plasma membrane /// membrane /// integral to membrane	---
101453_at	melanoma inhibitory activity 1	Mia1	9.81957	19.0911	7 A3|7 1.9 cM		cell-matrix adhesion /// extracellular matrix organization and biogenesis	growth factor activity	extracellular region /// extracellular space	---
160312_at	chemokine-like factor super family 6	Cklfsf6	0.168656	0.190739	9 F3		chemotaxis /// sensory perception	cytokine activity	extracellular space /// membrane /// integral to membrane	---
160371_at	ADP-ribosylation factor-like 6 interacting protein 1	Arl6ip1	1.73646	1.92723	7 F3		cotranslational protein-membrane targeting	protein binding	cytoplasm /// translocon complex /// cytosol /// integral to membrane /// integral to membrane	---
96752_at	intercellular adhesion molecule	Icam1	0.548557	0.31458	9 A3|9 7.0 cM		defense response /// cell adhesion /// cell-cell adhesion /// regulation of cell adhesion	protein binding	plasma membrane /// membrane /// integral to membrane	---
98472_at	histocompatibility 2, T region locus 23	H2-T23	3.04919	2.39558	17 B1|17 19.73 cM		defense response /// immune response /// antigen presentation /// antigen presentation, endogenous antigen /// antigen processing, endogenous antigen via MHC class I	MHC class I receptor activity	extracellular space /// integral to membrane /// MHC class I protein complex	---
100772_g_at	B-cell linker	Blnk	7.57241	7.787	19 C3|19 31.0 cM		defense response /// intracellular signaling cascade	---	plasma membrane	---
160092_at	interferon-related developmental regulator 1	Ifrd1	0.375465	0.324641	12 A3|12 21.5 cM		development /// adult somatic muscle development /// cell differentiation /// muscle cell differentiation	---	nucleus	---
95387_f_at	Sema domain, immunoglobulin domain (Ig), transmembrane domain (TM) and short cytoplasmic domain, (semaphorin) 4B	Sema4b	1.62215	2.72346	---		development /// neurogenesis /// cell differentiation	receptor activity	membrane /// integral to membrane	---
97487_at	serine (or cysteine) proteinase inhibitor, clade E, member 2	Serpine2	15.446	25.0738	1 C5|1 48.6 cM		development /// neurogenesis /// cell differentiation	endopeptidase inhibitor activity /// serine-type endopeptidase inhibitor activity /// heparin binding	extracellular space	---
95427_at	replication protein A1	Rpa1	1.78845	2.05811	11 B5|11 44.0 cM		DNA replication /// meiosis	nucleic acid binding /// DNA binding /// chromatin binding /// metal ion binding	condensed chromosome /// nucleus /// nucleus	DNA_replication_Reactome /// G1_to_S_cell_cycle_Reactome
161005_at	RIKEN cDNA 5730420B22 gene	5730420B22Rik	0.299696	0.267956	14 C1		electron transport	arsenate reductase (thioredoxin) activity	---	---
96277_at	Actin related protein 2/3 complex, subunit 5	Arpc5	0.523904	0.594972	1 A3		electron transport /// cell motility /// actin filament organization /// regulation of actin filament polymerization /// regulation of transcription	DNA binding /// structural constituent of cytoskeleton /// heme binding	cytoplasm /// cytoskeleton /// Arp2/3 protein complex /// Arp2/3 protein complex /// actin cytoskeleton /// lamellipodium	---
161926_r_at	prolyl 4-hydroxylase, beta polypeptide	P4hb	0.475185	0.497037	11 D-E|11 80.0 cM		electron transport /// peptidyl-proline hydroxylation to 4-hydroxy-L-proline	protein disulfide isomerase activity /// procollagen-proline 4-dioxygenase activity /// electron transporter activity /// isomerase activity	extracellular space /// endoplasmic reticulum /// microsome	---
93421_at	PFTAIRE protein kinase 1	Pftk1	1.63646	2.01194	5 A1|5 0.0 cM		electron transport /// protein amino acid phosphorylation	nucleotide binding /// protein kinase activity /// protein serine/threonine kinase activity /// protein-tyrosine kinase activity /// ATP binding /// kinase activity /// transferase activity	nucleus	---
94806_at	pyruvate dehydrogenase (lipoamide) beta	Pdhb	0.368285	0.389203	14 A1		glucose metabolism /// glycolysis /// tricarboxylic acid cycle	pyruvate dehydrogenase (acetyl-transferring) activity /// transketolase activity /// oxidoreductase activity	mitochondrion /// mitochondrion	Glycolysis_and_Gluconeogenesis /// Krebs-TCA_Cycle /// Glycolysis / Gluconeogenesis /// Valine, leucine and isoleucine biosynthesis /// Pyruvate metabolism /// Butanoate metabolism
93575_at	gamma-glutamyl hydrolase	Ggh	3.81702	4.33573	4 A3-A5		glutamine metabolism	catalytic activity /// gamma-glutamyl hydrolase activity /// hydrolase activity	extracellular space /// lysosome	Folate biosynthesis
98102_at	pyruvate dehydrogenase E1 alpha 1	Pdha1	0.338991	0.26002	X F3-F4|X 66.5 cM		glycolysis /// metabolism	pyruvate dehydrogenase activity /// pyruvate dehydrogenase (acetyl-transferring) activity /// oxidoreductase activity /// oxidoreductase activity, acting on the aldehyde or oxo group of donors, disulfide as acceptor	extracellular space /// mitochondrion	Acetylcholine_Synthesis /// Glycolysis_and_Gluconeogenesis /// Krebs-TCA_Cycle
99553_f_at	regulator of G-protein signaling 8	Rgs8	0.0915614	0.0920371	1 G3		G-protein coupled receptor protein signaling pathway	GTPase activator activity	---	---
161609_at	regulator of G-protein signaling 16	Rgs16	0.0258066	0.0266368	1 G3|1 78.0 cM		G-protein coupled receptor protein signaling pathway /// negative regulation of signal transduction	signal transducer activity /// GTPase activator activity	cytoplasm	Calcium_regulation_in_cardiac_cells /// Smooth_muscle_contraction
94378_at	regulator of G-protein signaling 16	Rgs16	0.020523	0.0202505	1 G3|1 78.0 cM		G-protein coupled receptor protein signaling pathway /// negative regulation of signal transduction	signal transducer activity /// GTPase activator activity	cytoplasm	Calcium_regulation_in_cardiac_cells /// Smooth_muscle_contraction
98008_at	chemokine (C-X3-C motif) ligand 1	Cx3cl1	5.2897	2.51653	8 C5|8 46.0 cM		immune response /// cell adhesion /// signal transduction	cytokine activity /// protein binding /// chemokine activity	extracellular region /// extracellular space /// membrane /// integral to membrane	---
102021_at	interleukin 4 receptor, alpha	Il4ra	0.375452	0.259631	7 F3|7 62.0 cM		immune response /// cell surface receptor linked signal transduction	receptor activity /// hematopoietin/interferon-class (D200-domain) cytokine receptor activity /// interleukin receptor activity	extracellular space /// integral to plasma membrane /// membrane /// integral to membrane	Inflammatory_Response_Pathway
160253_at	interferon induced transmembrane protein 3	Ifitm3	5.06848	2.21421	7 F5		immune response /// negative regulation of cell proliferation	---	integral to membrane /// cytoplasmic membrane-bound vesicle	---
100579_s_at	clathrin, light polypeptide (Lca)	Clta	0.569088	0.597666	---		intracellular protein transport	---	coated pit /// clathrin vesicle coat	---
162486_f_at	Down syndrome critical region gene 3	Dscr3	1.38288	1.50197	16 C4		intracellular protein transport	---	---	---
104094_at	PDZ and LIM domain 4	Pdlim4	6.96121	5.61002	11 B1.3		intracellular signaling cascade	protein binding /// zinc ion binding /// metal ion binding	---	---
100607_at	phospholipase D family, member 3	Pld3	1.42726	1.58224	7 A3		metabolism	catalytic activity /// phospholipase D activity	membrane fraction /// integral to membrane	---
100629_at	glutathione S-transferase, mu 5	Gstm5	1.63693	2.46239	3 F3		metabolism	glutathione transferase activity /// transferase activity	---	---
102370_at	dehydrogenase/reductase (SDR family) member 8	Dhrs8	0.471003	0.503666	5 E4		metabolism	oxidoreductase activity	extracellular space	---
102797_at	dehydrogenase/reductase (SDR family) member 3	Dhrs3	1.51367	1.99845	4 E1		metabolism	oxidoreductase activity	extracellular space /// integral to membrane	---
97442_at	solute carrier family 39 (metal ion transporter), member 8	Slc39a8	0.102021	0.122576	3 G3|3 66.0 cM		metal ion transport	metal ion transporter activity	extracellular space /// membrane /// integral to membrane	---
96504_at	paired box gene 8	Pax8	0.859247	0.888077	2 B|2 13.5 cM		metanephros development /// transcription /// regulation of transcription, DNA-dependent /// development /// organogenesis /// cell differentiation	DNA binding /// transcription factor activity	nucleus /// transcription factor complex	---
94910_at	nuclear distribution gene E homolog 1 (A nidulans)	Nde1	2.53744	2.48281	16 A1		microtubule nucleation /// neuroblast proliferation /// forebrain development /// mitotic spindle assembly	microtubule binding /// protein self binding	centrosome /// spindle	---
98759_f_at	tubulin, alpha 1 /// tubulin, alpha 2 /// tubulin, alpha 6 /// similar to Tubulin alpha-2 chain (Alpha-tubulin 2)	Tuba1 /// Tuba2 /// Tuba6 /// LOC545473	2.05434	2.02274	15 F1|15 60.4 cM /// 15 F1|2 84.0 cM /// 15 F1 /// 2 G3		microtubule-based process /// microtubule-based movement /// protein polymerization /// microtubule-based movement	nucleotide binding /// GTPase activity /// structural molecule activity /// structural constituent of cytoskeleton /// GTP binding /// structural molecule activity /// GTP binding	microtubule /// protein complex /// mitochondrion	---
97254_at	RNA binding motif protein 8a	Rbm8a	1.91754	2.02338	3 H3		mRNA catabolism, nonsense-mediated decay /// nuclear mRNA splicing, via spliceosome /// RNA processing /// mRNA processing /// mRNA-nucleus export /// transport	nucleic acid binding /// RNA binding /// mRNA binding	nucleus /// cytoplasm	mRNA_processing_binding_Reactome
94942_at	cleavage stimulation factor, 3' pre-RNA, subunit 1	Cstf1	1.61489	1.54985	2 H3|2 99.0 cM		mRNA polyadenylylation /// mRNA cleavage /// RNA processing /// mRNA processing	RNA binding	nucleus	mRNA_processing_binding_Reactome
92786_at	EF hand domain containing 1	Efhd1	0.226212	0.241535	1 C5		muscle development	motor activity /// calcium ion binding	myosin	---
102012_at	src family associated phosphoprotein 2	Scap2	4.64534	1.70461	6 B3		negative regulation of cell proliferation	---	cytoplasm /// plasma membrane	---
160068_at	sin3 associated polypeptide	Sap30	1.51175	2.06621	8 B2|8 31.0 cM		negative regulation of transcription from RNA polymerase II promoter	protein binding	Sin3 complex	---
98073_at	cut-like 1 (Drosophila)	Cutl1	0.702517	0.732066	5 G2|5 78.0 cM		negative regulation of transcription from RNA polymerase II promoter /// transcription /// regulation of transcription, DNA-dependent /// development /// lung development /// auditory receptor cell differentiation	DNA binding /// transcription factor activity /// transcriptional repressor activity	nucleus	---
98071_f_at	deoxycytidine kinase	Dck	2.88591	2.10464	---		nucleobase, nucleoside, nucleotide and nucleic acid metabolism	nucleotide binding /// deoxycytidine kinase activity /// ATP binding /// kinase activity /// transferase activity /// phosphotransferase activity, alcohol group as acceptor	nucleus	Purine metabolism /// Pyrimidine metabolism
93023_f_at	histone 1, H3g /// histone 1, H3f /// histone1, H3c /// histone1, H3d /// histone 1, H3b /// histone 1, H3e /// histone 1, H3h /// histone 1, H3i /// histone 1, H3a	Hist1h3g /// Hist1h3f /// Hist1h3c /// Hist1h3d /// Hist1h3b /// Hist1h3e /// Hist1h3h /// Hist1h3i /// Hist1h3a	2.01634	4.07877	13 A2-A3 /// 13 A2-A3|13 12.0 cM		nucleosome assembly /// chromosome organization and biogenesis (sensu Eukaryota) /// nucleosome assembly /// chromosome organization and biogenesis (sensu Eukaryota)	DNA binding /// DNA binding	nucleosome /// nucleus /// chromosome /// nucleosome /// nucleus /// chromosome	---
94288_at	histone 1, H1c	Hist1h1c	3.93125	4.97995	13 A2-A3		nucleosome assembly /// chromosome organization and biogenesis (sensu Eukaryota) /// nucleosome spacing	DNA binding /// protein binding	nucleosome /// nucleus /// chromosome	---
103905_at	carbonic anyhydrase 12	Car12	136.104	296.202	9 C		one-carbon compound metabolism	carbonate dehydratase activity /// zinc ion binding /// lyase activity /// metal ion binding	integral to membrane	---
97519_at	secreted phosphoprotein 1	Spp1	0.0487412	0.00404075	5 E5|5 56.0 cM		ossification /// cell adhesion	cytokine activity /// protein binding	extracellular space	TGF_Beta_Signaling_Pathway
93547_at	core binding factor beta	Cbfb	3.05988	2.4097	8 D3|8 51.0 cM		ossification /// osteoblast differentiation /// lymphocyte differentiation /// myeloid cell differentiation /// positive regulation of transcription from RNA polymerase II promoter /// cell maturation	transcription coactivator activity /// protein binding	nucleus	---
97449_at	aldehyde dehydrogenase family 7, member A1	Aldh7a1	2.36395	2.8102	18 D3|18 29.0 cM		perception of sound /// metabolism	aldehyde dehydrogenase (NAD) activity /// oxidoreductase activity	mitochondrion	---
97450_s_at	aldehyde dehydrogenase family 7, member A1	Aldh7a1	2.68741	3.18546	18 D3|18 29.0 cM		perception of sound /// metabolism	aldehyde dehydrogenase (NAD) activity /// oxidoreductase activity	mitochondrion	---
92880_at	milk fat globule-EGF factor 8 protein	Mfge8	0.357346	0.277202	7 D1|7 41.2 cM		phagocytosis, recognition /// phagocytosis, engulfment /// cell adhesion /// fertilization (sensu Metazoa) /// positive regulation of phagocytosis	phosphatidylserine binding /// integrin binding /// protein binding /// phosphatidylethanolamine binding	extracellular space /// extracellular space /// external side of plasma membrane /// extrinsic to plasma membrane	---
104483_at	procollagen, type IX, alpha 1	Col9a1	0.277539	0.222557	1 A5|1 15.0 cM		phosphate transport /// cell adhesion	structural molecule activity /// extracellular matrix structural constituent conferring tensile strength	extracellular matrix (sensu Metazoa) /// collagen /// extracellular space /// cytoplasm	---
96020_at	complement component 1, q subcomponent, beta polypeptide	C1qb	4.59724	2.35264	4 D3|4 66.1 cM		phosphate transport /// immune response /// complement activation /// complement activation, classical pathway	---	extracellular space /// cytoplasm	Complement_Activation_Classical
162302_f_at	folate receptor 1 (adult)	Folr1	0.156248	0.140605	7 E2		posttranslational protein-membrane targeting /// folic acid metabolism	receptor activity /// folic acid binding /// folic acid transporter activity	extracellular space /// membrane fraction /// membrane	---
93285_at	dual specificity phosphatase 6	Dusp6	14.8917	14.1579	10 C3		protein amino acid dephosphorylation	phosphoprotein phosphatase activity /// protein tyrosine phosphatase activity /// protein tyrosine/serine/threonine phosphatase activity /// hydrolase activity /// MAP kinase phosphatase activity	---	---
94432_at	beta galactoside alpha 2,6 sialyltransferase 1	St6gal1	0.0810824	0.0642628	16 B1|16 15.5 cM		protein amino acid glycosylation	beta-galactoside alpha-2,6-sialyltransferase activity /// sialyltransferase activity /// transferase activity /// transferase activity, transferring glycosyl groups	Golgi apparatus /// Golgi stack /// membrane /// integral to membrane	N-Glycan biosynthesis
96682_at	ST6 (alpha-N-acetyl-neuraminyl-2,3-beta-galactosyl-1,3)-N-acetylgalactosaminide alpha-2,6-sialyltransferase 4	St6galnac4	7.52183	5.37957	2 B		protein amino acid glycosylation	sialyltransferase activity /// transferase activity /// transferase activity, transferring glycosyl groups /// (alpha-N-acetylneuraminyl-2,3-beta-galactosyl-1,3)-N-acetyl-galactosaminide 6-alpha-sialyltransferase activity	extracellular space /// Golgi apparatus /// Golgi stack /// membrane /// integral to membrane	Ganglioside biosynthesis
92810_at	pyruvate dehydrogenase kinase, isoenzyme 3	Pdk3	12.7202	15.7032	X C3		protein amino acid phosphorylation	[pyruvate dehydrogenase (lipoamide)] kinase activity /// ATP binding /// kinase activity /// transferase activity	mitochondrion	Krebs-TCA_Cycle
96165_at	U2AF homology motif (UHM) kinase 1	Uhmk1	1.45185	1.41879	1 H2		protein amino acid phosphorylation	nucleotide binding /// nucleic acid binding /// DNA binding /// RNA binding /// protein kinase activity /// protein serine/threonine kinase activity /// protein-tyrosine kinase activity /// ATP binding /// kinase activity /// transferase activity	nucleus	mRNA_processing_binding_Reactome
92383_at	dual-specificity tyrosine-(Y)-phosphorylation regulated kinase 1a	Dyrk1a	1.63216	1.87794	16 C4|16 68.3 cM		protein amino acid phosphorylation /// peptidyl-tyrosine phosphorylation	nucleotide binding /// protein kinase activity /// protein serine/threonine kinase activity /// protein-tyrosine kinase activity /// non-membrane spanning protein tyrosine kinase activity /// ATP binding /// kinase activity /// transferase activity	nucleus	---
94494_at	phenylalanine-tRNA synthetase-like, beta subunit	Farslb	2.54616	2.49597	1 C4		protein biosynthesis /// phenylalanyl-tRNA aminoacylation	nucleotide binding /// tRNA ligase activity /// phenylalanine-tRNA ligase activity /// ATP binding /// hydrolase activity /// ligase activity	cytoplasm /// endoplasmic reticulum /// integral to membrane	Phenylalanine, tyrosine and tryptophan biosynthesis /// Aminoacyl-tRNA biosynthesis
97697_at	ribosomal protein L7	Rpl7	0.645318	0.685093	1 A3		protein biosynthesis /// ribosome biogenesis	RNA binding /// structural constituent of ribosome /// transcription regulator activity	intracellular /// cytosolic ribosome (sensu Eukaryota) /// ribosome /// large ribosomal subunit /// ribonucleoprotein complex	Ribosomal_Proteins /// mRNA_processing_binding_Reactome
161120_r_at	Tu translation elongation factor, mitochondrial	Tufm	0.496538	0.509768	7 F3		protein biosynthesis /// translational elongation	nucleotide binding /// translation elongation factor activity /// GTP binding	extracellular space /// mitochondrion /// mitochondrion	---
102252_at	prefoldin 2	Pfdn2	2.5432	3.00116	1 H3|1 92.6 cM		protein folding	unfolded protein binding	cytosol	---
92809_r_at	FK506 binding protein 4	Fkbp4	1.81286	2.10145	6 F3		protein folding	peptidyl-prolyl cis-trans isomerase activity /// isomerase activity	nucleus	---
97964_at	FK506 binding protein 11	Fkbp11	0.119426	0.085828	15 F2		protein folding	peptidyl-prolyl cis-trans isomerase activity /// isomerase activity	extracellular space /// integral to membrane	---
96594_at	Heat shock protein 4	Hspa4	3.76522	1.93446	---		protein folding /// response to unfolded protein /// response to heat	nucleotide binding /// ATP binding	---	---
103526_at	peptidyl arginine deiminase, type II	Padi2	30.2092	40.8454	4 E1|4 71.0 cM		protein modification	protein-arginine deiminase activity /// hydrolase activity	---	---
103717_at	WW domain containing E3 ubiquitin protein ligase 2	Wwp2	1.82973	2.15145	8 D3		protein modification /// ubiquitin cycle	ubiquitin-protein ligase activity /// ligase activity	intracellular	---
97479_at	ubiquitin-conjugating enzyme E2L 3	Ube2l3	1.47245	1.55977	16 A2|16 10.2 cM		protein modification /// ubiquitin-dependent protein catabolism /// ubiquitin cycle	ubiquitin conjugating enzyme activity /// ubiquitin-protein ligase activity /// ligase activity /// enzyme binding	ubiquitin ligase complex	Ubiquitin mediated proteolysis
102678_at	tripartite motif protein 21	Trim21	0.347745	0.235995	---		protein ubiquitination	DNA binding /// RNA binding /// ubiquitin-protein ligase activity /// zinc ion binding /// metal ion binding	ubiquitin ligase complex /// intracellular /// cytoplasm /// ribonucleoprotein complex	mRNA_processing_binding_Reactome
97526_at	adaptor-related protein complex 3, mu 1 subunit	Ap3m1	0.625609	0.496273	14 A3|14 2.5 cM		protein-lysosome targeting /// transport /// intracellular protein transport /// protein transport	---	lysosome /// Golgi stack /// clathrin vesicle coat	---
95414_i_at	complement component 1, r subcomponent	C1r	1.44983	1.53658	6 F2		proteolysis and peptidolysis /// immune response /// complement activation /// complement activation, classical pathway	complement component C1r activity /// serine-type endopeptidase activity /// chymotrypsin activity /// trypsin activity /// calcium ion binding /// peptidase activity /// hydrolase activity	extracellular region /// extracellular space	Complement_Activation_Classical
99067_at	growth arrest specific 6	Gas6	6.7496	3.26426	8 A1.1|8 5.0 cM		regulation of cell growth /// cell adhesion	structural molecule activity /// calcium ion binding /// metal ion binding	extracellular region /// extracellular space	---
97892_at	bromodomain containing 8	Brd8	2.1808	1.32176	18 B1		regulation of cell growth /// transcription /// regulation of transcription, DNA-dependent /// chromatin modification	---	nucleus	---
102297_at	zinc finger protein 535	Zfp535	1.21041	1.2968	11 B3|11 33.0 cM		regulation of transcription, DNA-dependent	nucleic acid binding /// transcription factor activity	intracellular /// nucleus	---
161693_r_at	DNA segment, Chr 1, ERATO Doi 161, expressed	D1Ertd161e	0.77109	0.838148	1 C4|1 41.0 cM		regulation of transcription, DNA-dependent	DNA binding /// transcription factor activity	---	---
100081_at	stress-induced phosphoprotein 1	Stip1	2.68354	2.70215	19 A		response to stress	binding	nucleus /// Golgi apparatus	---
101787_f_at	CCR4 carbon catabolite repression 4-like (S. cerevisiae) /// intracisternal A particles /// similar to hypothetical protein PC403257.00.0 /// similar to hypothetical protein PC403257.00.0 /// similar to hypothetical protein PC403257.00.0 /// similar to hy	Ccrn4l /// Iap /// LOC432899 /// LOC432991 /// LOC433439 /// LOC434192 /// LOC435015 /// LOC436521 /// LOC545033 /// LOC545889 /// LOC547395	2.43185	2.1719	3 B-D /// 13 A3.1 /// 14 E4 /// 15 F3 /// 2 D /// 7 B5 /// Y B /// 6 B3 /// 14 B /// 6 G2		rhythmic process	---	---	---
162415_f_at	calcium activated nucleotidase 1	Cant1	0.443152	0.627211	11 E2|11 75.0 cM		ribonucleoside diphosphate catabolism	guanosine-diphosphatase activity /// hydrolase activity /// nucleoside-diphosphatase activity /// uridine-diphosphatase activity /// metal ion binding	membrane fraction /// endoplasmic reticulum /// Golgi stack /// integral to membrane	---
96911_at	guanine nucleotide binding protein, beta 2	Gnb2	1.34316	1.581	5 G2|5 76.0 cM		signal transduction /// G-protein coupled receptor protein signaling pathway	GTPase activity /// signal transducer activity	heterotrimeric G-protein complex	G_Protein_Signaling /// Calcium_regulation_in_cardiac_cells /// Smooth_muscle_contraction
160430_at	catenin (cadherin associated protein), beta 1, 88kDa	Ctnnb1	1.26958	1.3816	9 F4|9 72.0 cM		skeletal development /// patterning of blood vessels /// cell fate specification /// cell fate determination /// transcription /// regulation of transcription, DNA-dependent /// cell adhesion /// synaptic transmission /// ectoderm development /// heart de	DNA binding /// transcription factor activity /// transcription coactivator activity /// structural molecule activity /// binding /// protein binding /// alpha-catenin binding /// cadherin binding	membrane fraction /// nucleus /// transcription factor complex /// cytoplasm /// cytoskeleton /// intercellular junction /// adherens junction /// cell-cell adherens junction /// membrane /// basolateral plasma membrane /// lateral plasma membrane /// lateral plasma membrane /// lamellipodium /// apical part of cell	TGF_Beta_Signaling_Pathway /// Wnt_Signaling
103067_at	v-ral simian leukemia viral oncogene homolog A (ras related)	Rala	0.67164	0.572836	13 A3.1|13 10.0 cM		small GTPase mediated signal transduction	nucleotide binding /// GTPase activity /// GTP binding	---	---
99493_at	RAB28, member RAS oncogene family	Rab28	1.51519	1.59265	5 B2		small GTPase mediated signal transduction	nucleotide binding /// GTP binding	---	---
100577_at	small nuclear ribonucleoprotein D1	Snrpd1	1.58462	1.54658	18 A1		spliceosome assembly /// nuclear mRNA splicing, via spliceosome /// mRNA processing	RNA binding /// RNA splicing factor activity, transesterification mechanism	nucleus /// nucleus /// spliceosome complex /// small nucleolar ribonucleoprotein complex /// cytoplasm /// ribonucleoprotein complex	---
95003_at	polymerase (RNA) II (DNA directed) polypeptide K	Polr2k	3.06111	2.35591	15 A2		transcription	DNA binding /// DNA-directed RNA polymerase activity /// transferase activity /// nucleotidyltransferase activity /// metal ion binding	nucleus	RNA_transcription_Reactome
102256_at	T-box 15	Tbx15	9.64783	6.2498	3 F2.2|3 49.0 cM		transcription /// regulation of transcription, DNA-dependent	DNA binding /// transcription factor activity	nucleus	---
98852_at	sal-like 3 (Drosophila)	Sall3	0.682469	0.713731	18 E3		transcription /// regulation of transcription, DNA-dependent	nucleic acid binding /// DNA binding /// zinc ion binding /// metal ion binding	nucleus	---
99527_at	nuclear factor, erythroid derived 2, like 3	Nfe2l3	0.118834	0.124495	6 B3|6 25.5 cM		transcription /// regulation of transcription, DNA-dependent	DNA binding	extracellular space /// nucleus	---
92927_at	ets variant gene 1	Etv1	21.9527	5.82859	12 A3|12 18.5 cM		transcription /// regulation of transcription, DNA-dependent /// axon guidance /// muscle development /// mechanosensory behavior	DNA binding /// transcription factor activity	nucleus	---
92255_at	homeo box B4	Hoxb4	0.684471	0.7051	11 D|11 56.05 cM		transcription /// regulation of transcription, DNA-dependent /// development /// pattern specification /// organogenesis /// somatic stem cell division	DNA binding /// transcription factor activity	nucleus /// transcription factor complex	---
97594_r_at	flightless I homolog (Drosophila)	Fliih	1.56924	2.03614	11 B|11 34.0 cM		transcription /// regulation of transcription, DNA-dependent /// muscle contraction /// development /// development /// actin cytoskeleton organization and biogenesis /// actin filament severing	actin binding	nucleus /// cytoskeleton	---
92565_at	RIKEN cDNA 1110005A23 gene	1110005A23Rik	2.23882	1.85562	10 C1		transcription /// regulation of transcription, DNA-dependent /// regulation of protein biosynthesis /// regulation of translation	DNA binding	nucleus	---
92521_at	AT motif binding factor 1	Atbf1	0.302986	0.215164	8 E1		transcription /// regulation of transcription, DNA-dependent /// regulation of transcription	nucleic acid binding /// DNA binding /// transcription factor activity /// zinc ion binding /// metal ion binding	nucleus /// mitochondrion	---
99880_at	regulatory factor X, 1 (influences HLA class II expression)	Rfx1	1.88904	1.91294	8 C2|8 38.0 cM		transcription /// regulation of transcription, DNA-dependent /// regulation of transcription	DNA binding /// transcription regulator activity	nucleus	---
96711_at	zinc ribbon domain containing, 1	Znrd1	1.53096	1.66279	17 B3		transcription /// RNA elongation /// regulation of transcription, DNA-dependent	DNA binding /// transcription factor activity /// DNA-directed RNA polymerase activity /// transferase activity /// nucleotidyltransferase activity /// metal ion binding	nucleus	---
100463_at	casein gamma	Csng	0.000411613	0.000381832	5 E1|5 44.93 cM		transport	transporter activity	extracellular region /// extracellular space	---
96030_at	casein alpha	Csna	0.0686	0.00134964	5 E1|5 44.9 cM		transport	transporter activity	extracellular region /// extracellular space	---
93332_at	CD36 antigen	Cd36	0.0494129	0.0551888	5 A3|5 2.0 cM		transport /// cell adhesion	receptor activity /// protein binding	plasma membrane /// membrane /// integral to membrane	---
96945_at	synaptosomal-associated protein 23	Snap23	0.540364	0.292141	2 E5|2 61.8 cM		transport /// intracellular protein transport /// post-Golgi transport /// vesicle targeting /// membrane fusion /// vacuole organization and biogenesis /// protein transport	t-SNARE activity /// protein binding /// protein transporter activity	microsome /// plasma membrane /// membrane /// synaptosome /// transport vesicle	---
95091_at	SEC13-like 1 (S. cerevisiae)	Sec13l1	0.525764	0.504669	6 E3|6 52.5 cM		transport /// intracellular protein transport /// protein transport	protein transporter activity	---	---
103935_at	ATPase, Ca++ transporting, ubiquitous	Atp2a3	23.8836	88.5862	11 B4		transport /// ion transport /// cation transport /// calcium ion transport /// metabolism	nucleotide binding /// magnesium ion binding /// catalytic activity /// calcium-transporting ATPase activity /// ATP binding /// ATPase activity, coupled to transmembrane movement of ions, phosphorylative mechanism /// hydrolase activity /// hydrolase activity, acting on acid anhydrides, catalyzing transmembrane movement of substances /// metal ion binding	endoplasmic reticulum /// membrane /// integral to membrane	Calcium_regulation_in_cardiac_cells /// Smooth_muscle_contraction
161140_r_at	Hephaestin	Heph	0.640771	0.647789	---		transport /// ion transport /// copper ion transport /// iron ion transport /// erythrocyte differentiation	copper ion transporter activity /// copper ion binding /// oxidoreductase activity /// metal ion binding	integral to membrane	---
160960_at	ATPase, H+ transporting, lysosomal V0 subunit a isoform 2	Atp6v0a2	0.458292	0.448774	5 G1.1		transport /// ion transport /// proton transport	hydrogen ion transporter activity	acrosome /// extracellular space /// membrane /// integral to membrane	---
161816_r_at	glycolipid transfer protein	MGI:1929253	0.46535	0.544172	5 F		transport /// lipid transport	---	---	---
95733_at	solute carrier family 29 (nucleoside transporters), member 1	Slc29a1	2.40014	2.27923	17 C		transport /// nucleoside transport	nucleoside transporter activity /// nucleoside transporter activity	integral to plasma membrane /// membrane /// integral to membrane	---
95709_at	vitamin K epoxide reductase complex, subunit 1	Vkorc1	1.75184	2.05848	7 F3|7 61.0 cM		vitamin K biosynthesis	oxidoreductase activity /// vitamin-K-epoxide reductase (warfarin-sensitive) activity	endoplasmic reticulum /// integral to membrane	Biosynthesis of steroids
