# Supplementary material for: Heterogeneity of mammary lesions represent molecular differences
Source: BMC Cancer. 2006 Dec 5;6:275. doi: 10.1186/1471-2407-6-275 (PMC1762020; doi:10.1186/1471-2407-6-275)
Supplement: Additional File 6 — Differentially expressed genes (p < 0.01) that are specific to estrogen sensitive MIN-Os. From the lists of differentially expressed genes from each MIN-O lines, genes that are only specific to 8w-B and 8w-D were identified. [file 1471-2407-6-275-S6.xls]

## Sheet: B_D_MINO_vs_PL_common_with_line
Supplemental table 6. MIN-O vs PL expression differences common only to 8w-B and 8w-D
A. Genes down-regulated in MIN-Os
Probe Set ID	Gene Title	Gene Symbol	FC in MIN-Os		Chromosomal Location
			8w-B	8w-D
93785_at	folate receptor 1 (adult)	Folr1	-27.4165	-9.16654	7 E2
161294_f_at/ 95286_at*	clusterin	Clu	-14.7774	-3.42323	14 D1|14 28.0 cM
100924_at	GATA binding protein 3	Gata3	-12.7701	-4.60473	2 A1|2 7.0 cM
160306_at	thyroid hormone responsive SPOT14 homolog (Rattus)	Thrsp	-9.86038	-3.04204	7 E3
95541_at	DNA segment, Chr 6, Wayne State University 176, expressed	D6Wsu176e	-8.92498	-4.04159	6 A3.1|6 2.0 cM
160083_at/ 95611_at*	lipoprotein lipase	Lpl	-7.38196	-11.8749	8 B3.3|8 33.0 cM
102839_at	phospholipid scramblase 1	Plscr1	-6.20695	-9.40662	9 E3.3
102197_at	nucleobindin 2	Nucb2	-5.70209	-5.05587	7 F1
104149_at	---	---	-4.52476	-2.08115	---
93497_at	complement component 3	C3	-4.28468	-7.69052	17 E1-E3|17 34.3 cM
104119_at	RIKEN cDNA 2610024E20 gene	2610024E20Rik	-4.14078	-5.52026	18 B1
103704_at	DDHD domain containing 2	Ddhd2	-4.05293	-4.43882	8 A3
98588_at	fumarylacetoacetate hydrolase	Fah	-3.97628	-2.71549	7 D3|7 42.6 cM
99107_at	growth hormone receptor	Ghr	-3.37841	-4.77658	15 A1|15 4.6 cM
93949_at	guanine nucleotide binding protein, beta 4	Gnb4	-3.29853	-2.83061	3 B
101588_at	solute carrier family 16 (monocarboxylic acid transporters), member 1	Slc16a1	-3.2956	-4.5226	3 F2.2
99979_at	cytochrome P450, family 1, subfamily b, polypeptide 1	Cyp1b1	-3.24517	-15.113	17 E3
103614_at	nuclear factor of kappa light polypeptide gene enhancer in B-cells 2, p49/p100	Nfkb2	-3.16703	-2.86269	19 C3-D2|19 45.75 cM
96530_at	Transcribed locus	---	-3.09488	-2.96341	---
92626_at	neural proliferation, differentiation and control gene 1	Npdc1	-2.93013	-1.744	2 A3
97885_at	RIKEN cDNA 1810009M01 gene	1810009M01Rik	-2.60864	-2.31765	6 B2.3|6 19.0 cM
96605_at	RIKEN cDNA 0610011I04 gene	0610011I04Rik	-2.60165	-2.94178	6 B2.3
97463_g_at	RIKEN cDNA 3110006P09 gene	3110006P09Rik	-2.43454	-1.99062	15 B3.1
103729_at	laminin, alpha 1	Lama1	-2.33632	-3.69044	17 E1.1|17 38.0 cM
103523_at	leukocyte receptor cluster (LRC) member 8	Leng8	-2.26663	-1.96641	7 A1
103091_at	avian reticuloendotheliosis viral (v-rel) oncogene related B	Relb	-2.26314	-2.27554	7 A2|7 4.0 cM
99970_at	protein tyrosine phosphatase, non-receptor type 21	Ptpn21	-2.21745	-1.81715	12 F1
94448_at	B-cell leukemia/lymphoma 10	Bcl10	-2.21627	-1.54291	3 H3
160428_at	succinate-Coenzyme A ligase, GDP-forming, beta subunit	Suclg2	-2.17218	-1.41889	6 41.0 cM
92698_at	c-mer proto-oncogene tyrosine kinase	Mertk	-2.14411	-2.26826	2 F1
95722_at	glutaredoxin 1 (thioltransferase)	Glrx1	-2.10122	-2.51098	13 C1|13 44.0 cM
101490_at	HESB like domain containing 2	Hbld2	-2.0774	-1.60065	13 A3.1
93829_at	ROD1 regulator of differentiation 1 (S. pombe)	Rod1	-2.06799	-4.16349	4 B3
98894_at	RIKEN cDNA 2610016F04 gene	2610016F04Rik	-1.91586	-5.04049	14 B
97368_at	A kinase (PRKA) anchor protein 1	Akap1	-1.83419	-2.56845	11 C
101437_at	STE20-like kinase (yeast)	Slk	-1.82126	-2.43141	19 D2
160149_at	RAB10, member RAS oncogene family	Rab10	-1.78277	-3.49192	12 A1.1|12 2.0 cM
103551_at	pleckstrin homology domain containing, family A member 5	Plekha5	-1.76223	-1.69459	6 G2
160112_at	chromatin modifying protein 2B	Chmp2b	-1.73999	-2.17444	16 C1.3
100954_at	HIV-1 Rev binding protein	Hrb	-1.71756	-2.2212	1 C5
103752_r_at	striatin, calmodulin binding protein	Strn	-1.67559	-1.72811	17 E3
160533_r_at	transition protein 1	Tnp1	-1.56568	-1.47919	1 C3|1 38.4 cM
104661_at	RIKEN cDNA A630051L19 gene	D730040F13Rik	-1.53248	-1.61117	4 B3
160543_at	sorting nexin 3	Snx3	-1.46548	-1.60433	10 B2|10 25.5 cM
93667_at	F-box and WD-40 domain protein 7, archipelago homolog (Drosophila)	Fbxw7	-1.45379	-4.70296	3 E3.3|3 44.0 cM
160209_at	ring finger protein 44	Rnf44	-1.38999	-1.30173	13 B1
97365_at	coronin, actin binding protein, 2B	Coro2b	-1.37174	-1.48156	9 B
103455_at	exocyst complex component 8	Exoc8	-1.15697	-1.18262	8 E2
B. Genes up-regulated in MIN-Os
Probe Set ID	Gene Title	Gene Symbol	FC in MIN-Os		Chromosomal Location
			8w-B	8w-D
101883_s_at	X-linked lymphocyte-regulated 3a /// X-linked lymphocyte-regulated 3b /// hypothetical protein LOC574437	Xlr3a /// Xlr3b /// MGC76689	39.1792	58.7215	X A7.2|X 29.12 cM /// X A7.2
99952_at	chitinase 3-like 1	Chi3l1	33.3552	31.8055	1 E4|1 72.3 cM
93592_at	apolipoprotein D	Apod	22.3524	6.29451	16 B2|16 21.2 cM
95082_at	insulin-like growth factor binding protein 3	Igfbp3	13.7965	2.67128	11 A1|11 1.35 cM
103033_at	complement component 4 (within H-2S) /// sex-limited protein	C4 /// Slp	7.26382	3.40834	17 B1|17 18.8 cM /// 17 B1|17 18.83 cM
99366_at	RIKEN cDNA E030024M05 gene	E030024M05Rik	6.81285	3.76074	12 A1.1
99081_at	serine (or cysteine) proteinase inhibitor, clade G, member 1	Serping1	6.18298	3.40662	2 D
102371_at	nuclear receptor subfamily 4, group A, member 1	Nr4a1	5.78056	22.0804	15 F
94307_at	fibulin 1	Fbln1	5.18665	3.4858	15 E-F
96833_at	nuclear casein kinase and cyclin-dependent kinase substrate 1	Nucks1	5.06601	2.46415	1 E4
104303_i_at/ 104304_at*	polymerase (RNA) III (DNA directed) polypeptide K	Polr3k	4.25942	3.02647	2 H4
94061_at	cysteine-rich protein 1 (intestinal)	Crip1	3.47256	3.36728	12 F1|12 57.9 cM
160602_at	phosphodiesterase 6D, cGMP-specific, rod, delta	Pde6d	3.45817	3.76057	1 C5
102243_at	ets homologous factor	Ehf	3.2924	4.12241	2 E2
98075_at	RIKEN cDNA G431001I09 gene	G431001I09Rik	2.98978	2.01088	2 A1
104157_at	expressed sequence C78212	C78212	2.75122	1.3954	2 F1
98525_f_at	erythroid differentiation regulator 1	MGI:2384747	2.67278	1.7746	---
100952_at	stromal interaction molecule 1	Stim1	2.61514	2.91752	7 E2|7 50.0 cM
103656_at	LanC (bacterial lantibiotic synthetase component C)-like 1	Lancl1	2.60038	2.20882	---
96658_at	RIKEN cDNA 2900010J23 gene	2900010J23Rik	2.59201	1.94488	2 B
92848_at	ornithine aminotransferase	Oat	2.36347	5.15752	7 F3|7 63.0 cM
94860_at	translocator of inner mitochondrial membrane 17a	Timm17a	2.28001	1.82432	1 F
96038_at	ribonuclease, RNase A family 4	Rnase4	2.24895	1.56235	---
162401_f_at	myo-inositol 1-phosphate synthase A1	MGI:1919030	2.24701	1.75956	8 B3.3
99150_at	immature colon carcinoma transcript 1	Ict1	2.2426	1.72209	11 E2
104052_at	TIP41, TOR signalling pathway regulator-like (S. cerevisiae)	Tiprl	2.20984	1.52083	1 H2.2
101992_at	proteasome (prosome, macropain) subunit, beta type 6	Psmb6	2.15032	1.56887	11 B3|11 39.0 cM
93838_at	RIKEN cDNA 2700038C09 gene	2700038C09Rik	2.13391	1.63211	2 H4
94530_at	eukaryotic translation initiation factor 2B, subunit 2 beta	Eif2b2	2.12143	1.95705	12 D1
98169_s_at	frizzled homolog 3 (Drosophila)	Fzd3	2.06073	2.58519	14 D1|14 27.0 cM
100130_at	Jun oncogene	Jun	1.99742	4.08329	4 C5-C7|4 44.6 cM
92754_at	ferredoxin reductase	Fdxr	1.9779	1.65651	11 E2
95158_at	H2-K region expressed gene 2	H2-Ke2	1.95306	1.78031	17 B1|17 18.41 cM
104453_at	RIKEN cDNA 2310079P12 gene	2310079P12Rik	1.95097	1.59519	11 B2
102411_at	zinc finger protein 239	Zfp239	1.93043	1.85442	6 F1|6 52.8 cM
96902_at	RIKEN cDNA 2900091E11 gene	2900091E11Rik	1.92377	1.64416	10 C2
103858_at	Era (G-protein)-like 1 (E. coli)	Eral1	1.91942	1.554	11 B5
93725_at	coxsackievirus and adenovirus receptor	Cxadr	1.83451	1.72783	16 C
160462_f_at	tubulin, beta 3	Tubb3	1.80284	1.4368	8 E2
160612_at	ATP-binding cassette, sub-family G (WHITE), member 1	Abcg1	1.80013	1.73238	17 A2-B
93469_at	Eph receptor B3	Ephb3	1.75068	2.01725	16 B1-B4
93968_at	programmed cell death 5	Pdcd5	1.71717	1.43311	7 B1
100460_at	SH2 domain binding protein 1 (tetratricopeptide repeat containing)	Sh2bp1	1.64219	1.68202	7 E3|7 54.0 cM
98515_at	general transcription factor II E, polypeptide 2 (beta subunit)	Gtf2e2	1.6024	1.48056	8 A3
99607_at	S-phase kinase-associated protein 1A	Skp1a	1.54494	1.51176	11 B1.3|11 31.0 cM
95914_at	RIKEN cDNA 6720461J16 gene	6720461J16Rik	1.51491	1.44109	2 H4
99596_f_at	guanine nucleotide binding protein, alpha inhibiting 2	Gnai2	1.50069	1.92352	9 F1|9 59.0 cM
96637_at	---	---	1.49908	1.85748	---
160293_at	WD repeat domain 61	Wdr61	1.46711	1.71336	9 C
93178_at	neuronal guanine nucleotide exchange factor	Ngef	1.44276	1.75204	1 D|1 54.0 cM
160295_at	solute carrier family 25 (mitochondrial carrier oxoglutarate carrier), member 11	Slc25a11	1.43786	1.50843	11 B3|11 42.0 cM
97241_at	DNA segment, Chr 19, ERATO Doi 721, expressed	D19Ertd721e	1.41688	1.42739	19 A
161002_at	RNA binding motif protein 15	Rbm15	1.40485	1.31312	3 F2.3
96703_at	melanoma antigen, family D, 1	Maged1	1.3643	2.1649	X C3|X 34.6 cM
161004_at	RIKEN cDNA 1700097N02 gene	1700097N02Rik	1.34977	1.2417	---
160660_r_at	zinc finger protein 503	Zfp503	1.34885	1.15698	14 A3|14 9.0 cM
97478_at	MAK10 homolog, amino-acid N-acetyltransferase subunit, (S. cerevisiae)	Mak10	1.34262	1.60955	13 B3
100733_at	proteasome (prosome, macropain) subunit, alpha type 2	Psma2	1.3392	1.41086	13 A1
101013_at	ornithine decarboxylase antizyme	Oaz1	1.2999	1.4751	10 C1|10 43.0 cM
161617_f_at	Transcribed locus	---	1.24166	1.22191	---
